# Supplementary material for: 1,2-Bis(benz­yloxy)-1,2-bis­(4-chloro­phen­yl)-3,8-dimeth­oxy­acenaphthene
Source: Acta Crystallogr Sect E Struct Rep Online. 2011 Sep 3;67(Pt 10):o2562–3. doi: 10.1107/S1600536811035495 (PMC3201419; doi:10.1107/S1600536811035495)
Supplement: Supplementary file 1 [file e-67-o2562-sup1.cif]

##############################################################################
#                                                                            #
# This CIF contains the data in a paper accepted for publication in          #
# Acta Crystallographica Section E. It conforms to the requirements of       #
# Notes for Authors for Acta Crystallographica Section E, and has been       #
# peer reviewed under the auspices of the IUCr Commission on Journals.       #
#                                                                            #
# Full details of the Crystallographic Information File format               #
# are given in the paper "The Crystallographic Information File (CIF):       #
# a New Standard Archive File for Crystallography" by S. R. Hall, F. H.      #
# Allen and I. D. Brown [Acta Cryst. (1991), A47, 655-685].                  #
#                                                                            #
# The current version of the core CIF dictionary is obtainable from          #
# ftp://ftp.iucr.org/pub/cif_core.dic.                                       #
#                                                                            #
# Software is freely available for graphical display of the structure(s)     #
# in this CIF. For information consult the CIF software page                 #
# http://www.iucr.org/resources/cif/software.                                #
#                                                                            #
# This file may be used for bona fide research purposes within the           #
# scientific community so long as proper attribution is given to the journal # 
# article from which it was obtained.                                        #
#                                                                            #
##############################################################################
data_I
_audit_creation_method     SHELXL-97
_chemical_name_systematic
;
1,2-Bis(benzyloxy)-1,2-bis(4-chlorophenyl)-3,8-dimethoxyacenaphthene
;
_chemical_name_common     ?
_chemical_formula_moiety     'C40 H32 Cl2 O4'
_chemical_formula_sum     'C40 H32 Cl2 O4'
_chemical_formula_iupac     'C40 H32 Cl2 O4'
_chemical_formula_weight     647.56
_chemical_melting_point     ?
_symmetry_cell_setting     triclinic
_symmetry_space_group_name_H-M     'P -1'
_symmetry_space_group_name_Hall     '-P 1'
loop_
    _symmetry_equiv_pos_site_id
    _symmetry_equiv_pos_as_xyz
    1 '+X,+Y,+Z'
    2 '-X,-Y,-Z'
_cell_length_a     10.9773(2)
_cell_length_b     12.6514(2)
_cell_length_c     12.9171(2)
_cell_angle_alpha     102.3870(10)
_cell_angle_beta     104.8990(10)
_cell_angle_gamma     103.3060(10)
_cell_volume     1614.04(5)
_cell_formula_units_Z     2
_cell_measurement_reflns_used     29110
_cell_measurement_theta_min     3.70
_cell_measurement_theta_max     68.23
_cell_measurement_temperature     193(2)
_exptl_crystal_description     block
_exptl_crystal_colour     colorless
_exptl_crystal_size_max     0.50
_exptl_crystal_size_mid     0.30
_exptl_crystal_size_min     0.20
_exptl_crystal_density_diffrn     1.332
_exptl_crystal_density_meas     ?
_exptl_crystal_density_method     'not measured'
_exptl_crystal_F_000     676
_exptl_absorpt_coefficient_mu     2.145
_exptl_absorpt_correction_type     numerical
_exptl_absorpt_process_details
;
(NUMABS; Higashi,1999)
;
_exptl_absorpt_correction_T_min     0.4135
_exptl_absorpt_correction_T_max     0.6736
_diffrn_ambient_temperature     193(2)
_diffrn_radiation_type     CuK\a
_diffrn_radiation_wavelength     1.54187
_diffrn_radiation_source     'rotating anode'
_diffrn_radiation_monochromator     graphite
_diffrn_measurement_device_type     'Rigaku R-AXIS RAPID'
_diffrn_measurement_method     \w
_diffrn_detector_area_resol_mean     10.000
_diffrn_reflns_number     30622
_diffrn_reflns_av_R_equivalents     0.0605
_diffrn_reflns_av_sigmaI/netI     0.0236
_diffrn_reflns_theta_min     3.70
_diffrn_reflns_theta_max     68.24
_diffrn_reflns_theta_full     68.24
_diffrn_measured_fraction_theta_max     0.985
_diffrn_measured_fraction_theta_full     0.985
_diffrn_reflns_limit_h_min     -13
_diffrn_reflns_limit_h_max     12
_diffrn_reflns_limit_k_min     -15
_diffrn_reflns_limit_k_max     15
_diffrn_reflns_limit_l_min     -15
_diffrn_reflns_limit_l_max     15
_refine_special_details
;
Refinement of <i>F</i>^2^ against ALL reflections. The weighted <i>R</i>-factor
<i>wR</i> and goodness of fit <i>S</i> are based on <i>F</i>^2^, conventional
<i>R</i>-factors <i>R</i> are based on <i>F</i>, with <i>F</i> set to zero for
negative <i>F</i>^2^. The threshold expression of <i>F</i>^2^ >
\s(<i>F</i>^2^) is used only for calculating <i>R</i>-factors(gt) <i>etc</i>.
and is not relevant to the choice of reflections for refinement.
<i>R</i>-factors based on <i>F</i>^2^ are statistically about twice as large
as those based on <i>F</i>, and <i>R</i>- factors based on ALL data will be
even larger.
;
_reflns_number_total     5828
_reflns_number_gt     5503
_reflns_threshold_expression     I>2sigma(I)
_refine_ls_structure_factor_coef     Fsqd
_refine_ls_matrix_type     full
_refine_ls_R_factor_all     0.0387
_refine_ls_R_factor_gt     0.0374
_refine_ls_wR_factor_gt     0.1052
_refine_ls_wR_factor_ref     0.1067
_refine_ls_goodness_of_fit_ref     1.058
_refine_ls_restrained_S_all     1.058
_refine_ls_number_reflns     5828
_refine_ls_number_parameters     418
_refine_ls_number_restraints     0
_refine_ls_hydrogen_treatment     constr
_refine_ls_weighting_scheme     calc
_refine_ls_weighting_details
         'calc w=1/[\s^2^(Fo^2^)+(0.0623P)^2^+0.4586P] where P=(Fo^2^+2Fc^2^)/3'
_atom_sites_solution_hydrogens     geom
_atom_sites_solution_primary     direct
_atom_sites_solution_secondary     difmap
_refine_ls_shift/su_max     0.002
_refine_ls_shift/su_mean     0.000
_refine_diff_density_max     0.430
_refine_diff_density_min     -0.306
_refine_ls_extinction_method     'SHELXL97 (Sheldrick, 2008)'
_refine_ls_extinction_coef     0.0082(4)
_refine_ls_extinction_expression
                                  'Fc^*^=kFc[1+0.001xFc^2^\l^3^/sin(2\q)]^-1/4^'
loop_
    _atom_type_symbol
    _atom_type_description
    _atom_type_scat_dispersion_real
    _atom_type_scat_dispersion_imag
    _atom_type_scat_source
    'C' 'C' 0.0181 0.0091
                         'International Tables Vol C Tables 4.2.6.8 and 6.1.1.4'
    'H' 'H' 0.0000 0.0000
                         'International Tables Vol C Tables 4.2.6.8 and 6.1.1.4'
    'Cl' 'Cl' 0.3639 0.7018
                         'International Tables Vol C Tables 4.2.6.8 and 6.1.1.4'
    'O' 'O' 0.0492 0.0322
                         'International Tables Vol C Tables 4.2.6.8 and 6.1.1.4'
_computing_data_collection     'PROCESS-AUTO (Rigaku, 1998)'
_computing_cell_refinement     'PROCESS-AUTO (Rigaku, 1998)'
_computing_data_reduction     'CrystalStructure (Rigaku/MSC, 2004)'
_computing_structure_solution     'SIR2004 (Burla <i>et al.</i>, 2005)'
_computing_structure_refinement     'SHELXL97 (Sheldrick, 2008)'
_computing_molecular_graphics     'ORTEPIII (Burnett & Johnson, 1996)'
_computing_publication_material     'SHELXL97 (Sheldrick, 2008)'
loop_
    _atom_site_type_symbol
    _atom_site_label
    _atom_site_fract_x
    _atom_site_fract_y
    _atom_site_fract_z
    _atom_site_U_iso_or_equiv
    _atom_site_adp_type
    _atom_site_calc_flag
    _atom_site_refinement_flags
    _atom_site_occupancy
    _atom_site_symmetry_multiplicity
    _atom_site_disorder_assembly
    _atom_site_disorder_group
    Cl Cl1 1.11323(4) 0.16739(4) 0.15815(4) 0.05437(15) Uani d . 1 1 . .
    Cl Cl2 1.10086(4) 0.63681(3) 0.37022(3) 0.04790(14) Uani d . 1 1 . .
    O O1 0.49403(9) 0.07269(7) 0.17290(8) 0.0276(2) Uani d . 1 1 . .
    O O2 0.51556(9) 0.25848(8) 0.10705(7) 0.0285(2) Uani d . 1 1 . .
    O O3 0.70682(12) 0.05722(9) 0.43438(9) 0.0405(3) Uani d . 1 1 . .
    O O4 0.39937(12) 0.43218(10) 0.22526(10) 0.0437(3) Uani d . 1 1 . .
    C C1 0.59210(13) 0.17780(11) 0.36826(11) 0.0283(3) Uani d . 1 1 . .
    C C2 0.63214(15) 0.12827(12) 0.45074(12) 0.0328(3) Uani d . 1 1 . .
    C C3 0.59278(17) 0.15073(14) 0.54799(12) 0.0397(4) Uani d . 1 1 . .
    H H3 0.6227 0.1183 0.6059 0.048 Uiso calc R 1 1 . .
    C C4 0.51272(17) 0.21801(14) 0.55995(13) 0.0413(4) Uani d . 1 1 . .
    H H4 0.4864 0.2298 0.6250 0.050 Uiso calc R 1 1 . .
    C C5 0.46860(15) 0.27021(12) 0.47695(12) 0.0354(3) Uani d . 1 1 . .
    C C6 0.38935(16) 0.34403(13) 0.47836(14) 0.0409(4) Uani d . 1 1 . .
    H H6 0.3545 0.3588 0.5382 0.049 Uiso calc R 1 1 . .
    C C7 0.36209(16) 0.39443(13) 0.39523(14) 0.0403(4) Uani d . 1 1 . .
    H H7 0.3070 0.4423 0.3977 0.048 Uiso calc R 1 1 . .
    C C8 0.41422(14) 0.37692(12) 0.30514(13) 0.0337(3) Uani d . 1 1 . .
    C C9 0.48695(13) 0.30165(11) 0.29829(11) 0.0284(3) Uani d . 1 1 . .
    C C10 0.51254(13) 0.24915(11) 0.38316(11) 0.0293(3) Uani d . 1 1 . .
    C C11 0.60405(13) 0.16494(11) 0.25134(10) 0.0256(3) Uani d . 1 1 . .
    C C12 0.85295(14) 0.19940(12) 0.31986(12) 0.0317(3) Uani d . 1 1 . .
    H H12 0.8545 0.2269 0.3948 0.038 Uiso calc R 1 1 . .
    C C13 0.73237(13) 0.15671(11) 0.23323(11) 0.0262(3) Uani d . 1 1 . .
    C C14 0.97044(14) 0.20211(13) 0.29780(13) 0.0367(3) Uani d . 1 1 . .
    H H14 1.0524 0.2308 0.3570 0.044 Uiso calc R 1 1 . .
    C C15 0.96649(14) 0.16232(12) 0.18812(13) 0.0347(3) Uani d . 1 1 . .
    C C16 0.84865(15) 0.11863(12) 0.10077(12) 0.0330(3) Uani d . 1 1 . .
    H H16 0.8476 0.0912 0.0260 0.040 Uiso calc R 1 1 . .
    C C17 0.73205(14) 0.11564(12) 0.12420(11) 0.0295(3) Uani d . 1 1 . .
    H H17 0.6503 0.0850 0.0648 0.035 Uiso calc R 1 1 . .
    C C18 0.57022(13) 0.27657(11) 0.22371(11) 0.0263(3) Uani d . 1 1 . .
    C C19 0.69953(13) 0.37403(11) 0.26034(11) 0.0270(3) Uani d . 1 1 . .
    C C20 0.75744(14) 0.44304(11) 0.37078(11) 0.0295(3) Uani d . 1 1 . .
    H H20 0.7123 0.4341 0.4235 0.035 Uiso calc R 1 1 . .
    C C21 0.87998(15) 0.52457(12) 0.40500(12) 0.0329(3) Uani d . 1 1 . .
    H H21 0.9185 0.5711 0.4804 0.039 Uiso calc R 1 1 . .
    C C22 0.94520(14) 0.53719(12) 0.32793(12) 0.0337(3) Uani d . 1 1 . .
    C C23 0.88904(15) 0.47151(13) 0.21747(12) 0.0358(3) Uani d . 1 1 . .
    H H23 0.9340 0.4816 0.1649 0.043 Uiso calc R 1 1 . .
    C C24 0.76659(14) 0.39090(12) 0.18422(12) 0.0319(3) Uani d . 1 1 . .
    H H24 0.7275 0.3462 0.1081 0.038 Uiso calc R 1 1 . .
    C C25 0.77576(19) 0.02741(16) 0.52774(14) 0.0494(4) Uani d . 1 1 . .
    H H25A 0.8308 0.0966 0.5881 0.059 Uiso calc R 1 1 . .
    H H25B 0.8320 -0.0168 0.5052 0.059 Uiso calc R 1 1 . .
    H H25C 0.7119 -0.0181 0.5541 0.059 Uiso calc R 1 1 . .
    C C26 0.3045(2) 0.49310(18) 0.2163(2) 0.0608(5) Uani d . 1 1 . .
    H H26A 0.2179 0.4423 0.2075 0.073 Uiso calc R 1 1 . .
    H H26B 0.2984 0.5218 0.1511 0.073 Uiso calc R 1 1 . .
    H H26C 0.3319 0.5570 0.2842 0.073 Uiso calc R 1 1 . .
    C C27 0.49115(14) -0.03802(11) 0.18391(12) 0.0310(3) Uani d . 1 1 . .
    H H27A 0.5499 -0.0313 0.2589 0.037 Uiso calc R 1 1 . .
    H H27B 0.5234 -0.0781 0.1270 0.037 Uiso calc R 1 1 . .
    C C28 0.35182(14) -0.10438(11) 0.16839(11) 0.0281(3) Uani d . 1 1 . .
    C C29 0.26258(15) -0.05050(13) 0.19605(12) 0.0330(3) Uani d . 1 1 . .
    H H29 0.2898 0.0298 0.2259 0.040 Uiso calc R 1 1 . .
    C C30 0.13410(16) -0.11310(15) 0.18040(13) 0.0405(4) Uani d . 1 1 . .
    H H30 0.0738 -0.0754 0.1991 0.049 Uiso calc R 1 1 . .
    C C31 0.09343(17) -0.23016(15) 0.13764(15) 0.0476(4) Uani d . 1 1 . .
    H H31 0.0054 -0.2729 0.1265 0.057 Uiso calc R 1 1 . .
    C C32 0.18202(18) -0.28417(14) 0.11136(15) 0.0476(4) Uani d . 1 1 . .
    H H32 0.1549 -0.3646 0.0830 0.057 Uiso calc R 1 1 . .
    C C33 0.31026(16) -0.22221(12) 0.12593(13) 0.0366(3) Uani d . 1 1 . .
    H H33 0.3700 -0.2604 0.1068 0.044 Uiso calc R 1 1 . .
    C C34 0.37626(13) 0.20801(12) 0.05308(12) 0.0322(3) Uani d . 1 1 . .
    H H34A 0.3278 0.2371 0.1019 0.039 Uiso calc R 1 1 . .
    H H34B 0.3530 0.1246 0.0382 0.039 Uiso calc R 1 1 . .
    C C35 0.33847(13) 0.23730(12) -0.05534(12) 0.0290(3) Uani d . 1 1 . .
    C C36 0.23404(15) 0.16125(14) -0.14550(13) 0.0390(3) Uani d . 1 1 . .
    H H36 0.1883 0.0911 -0.1383 0.047 Uiso calc R 1 1 . .
    C C37 0.19564(18) 0.18624(17) -0.24597(15) 0.0508(4) Uani d . 1 1 . .
    H H37 0.1233 0.1337 -0.3068 0.061 Uiso calc R 1 1 . .
    C C38 0.26201(19) 0.28700(18) -0.25794(15) 0.0533(5) Uani d . 1 1 . .
    H H38 0.2359 0.3039 -0.3270 0.064 Uiso calc R 1 1 . .
    C C39 0.3665(2) 0.36332(17) -0.16918(18) 0.0548(5) Uani d . 1 1 . .
    H H39 0.4127 0.4328 -0.1772 0.066 Uiso calc R 1 1 . .
    C C40 0.40430(17) 0.33878(14) -0.06819(15) 0.0421(4) Uani d . 1 1 . .
    H H40 0.4760 0.3920 -0.0072 0.051 Uiso calc R 1 1 . .
loop_
    _atom_site_aniso_label
    _atom_site_aniso_U_11
    _atom_site_aniso_U_22
    _atom_site_aniso_U_33
    _atom_site_aniso_U_12
    _atom_site_aniso_U_13
    _atom_site_aniso_U_23
    Cl1 0.0299(2) 0.0611(3) 0.0746(3) 0.01170(18) 0.0276(2) 0.0141(2)
    Cl2 0.0353(2) 0.0478(2) 0.0438(2) -0.01135(17) 0.00949(17) 0.00916(17)
    O1 0.0228(5) 0.0269(5) 0.0287(5) 0.0040(4) 0.0044(4) 0.0078(4)
    O2 0.0223(5) 0.0362(5) 0.0248(5) 0.0045(4) 0.0066(4) 0.0106(4)
    O3 0.0484(7) 0.0467(6) 0.0331(5) 0.0200(5) 0.0126(5) 0.0194(5)
    O4 0.0443(6) 0.0435(6) 0.0565(7) 0.0224(5) 0.0227(5) 0.0232(5)
    C1 0.0249(7) 0.0301(6) 0.0269(7) 0.0019(5) 0.0100(5) 0.0072(5)
    C2 0.0330(7) 0.0331(7) 0.0287(7) 0.0028(6) 0.0095(6) 0.0100(6)
    C3 0.0453(9) 0.0429(8) 0.0285(7) 0.0043(7) 0.0130(6) 0.0140(6)
    C4 0.0463(9) 0.0443(8) 0.0305(7) 0.0018(7) 0.0203(7) 0.0080(6)
    C5 0.0343(8) 0.0344(7) 0.0330(7) 0.0001(6) 0.0172(6) 0.0042(6)
    C6 0.0388(8) 0.0399(8) 0.0418(8) 0.0051(7) 0.0234(7) 0.0021(7)
    C7 0.0337(8) 0.0353(7) 0.0509(9) 0.0093(6) 0.0205(7) 0.0031(7)
    C8 0.0285(7) 0.0303(7) 0.0397(8) 0.0047(6) 0.0127(6) 0.0072(6)
    C9 0.0233(6) 0.0287(6) 0.0296(7) 0.0028(5) 0.0099(5) 0.0052(5)
    C10 0.0252(7) 0.0285(6) 0.0289(7) 0.0000(5) 0.0103(5) 0.0045(5)
    C11 0.0230(6) 0.0280(6) 0.0234(6) 0.0041(5) 0.0068(5) 0.0077(5)
    C12 0.0279(7) 0.0360(7) 0.0269(7) 0.0068(6) 0.0054(6) 0.0078(6)
    C13 0.0242(7) 0.0271(6) 0.0264(6) 0.0055(5) 0.0075(5) 0.0094(5)
    C14 0.0232(7) 0.0399(8) 0.0394(8) 0.0052(6) 0.0031(6) 0.0094(6)
    C15 0.0254(7) 0.0350(7) 0.0475(8) 0.0089(6) 0.0166(6) 0.0139(6)
    C16 0.0321(7) 0.0364(7) 0.0329(7) 0.0090(6) 0.0152(6) 0.0106(6)
    C17 0.0257(7) 0.0346(7) 0.0262(6) 0.0061(5) 0.0069(5) 0.0095(5)
    C18 0.0237(6) 0.0293(6) 0.0255(6) 0.0062(5) 0.0083(5) 0.0087(5)
    C19 0.0247(7) 0.0280(6) 0.0286(6) 0.0065(5) 0.0085(5) 0.0104(5)
    C20 0.0297(7) 0.0309(7) 0.0284(7) 0.0071(6) 0.0114(6) 0.0090(5)
    C21 0.0326(7) 0.0310(7) 0.0295(7) 0.0046(6) 0.0068(6) 0.0067(6)
    C22 0.0273(7) 0.0315(7) 0.0361(7) 0.0006(6) 0.0068(6) 0.0109(6)
    C23 0.0326(8) 0.0403(8) 0.0335(7) 0.0031(6) 0.0140(6) 0.0135(6)
    C24 0.0305(7) 0.0349(7) 0.0273(7) 0.0039(6) 0.0093(6) 0.0092(6)
    C25 0.0537(10) 0.0538(10) 0.0401(9) 0.0176(8) 0.0058(8) 0.0224(8)
    C26 0.0599(12) 0.0563(11) 0.0831(14) 0.0353(10) 0.0266(11) 0.0307(10)
    C27 0.0268(7) 0.0288(7) 0.0348(7) 0.0087(5) 0.0066(6) 0.0079(6)
    C28 0.0288(7) 0.0323(7) 0.0225(6) 0.0071(6) 0.0063(5) 0.0115(5)
    C29 0.0328(8) 0.0370(7) 0.0301(7) 0.0097(6) 0.0115(6) 0.0107(6)
    C30 0.0335(8) 0.0534(9) 0.0399(8) 0.0117(7) 0.0176(7) 0.0189(7)
    C31 0.0348(8) 0.0531(10) 0.0529(10) -0.0003(7) 0.0148(7) 0.0258(8)
    C32 0.0456(10) 0.0338(8) 0.0556(10) -0.0004(7) 0.0111(8) 0.0171(7)
    C33 0.0385(8) 0.0324(7) 0.0375(8) 0.0090(6) 0.0094(6) 0.0122(6)
    C34 0.0227(7) 0.0374(7) 0.0328(7) 0.0023(6) 0.0065(6) 0.0130(6)
    C35 0.0245(7) 0.0326(7) 0.0339(7) 0.0117(5) 0.0110(6) 0.0123(6)
    C36 0.0315(8) 0.0426(8) 0.0396(8) 0.0075(6) 0.0057(6) 0.0159(7)
    C37 0.0410(9) 0.0684(11) 0.0380(9) 0.0157(8) 0.0026(7) 0.0182(8)
    C38 0.0527(11) 0.0813(13) 0.0447(9) 0.0325(10) 0.0188(8) 0.0392(9)
    C39 0.0545(11) 0.0576(11) 0.0680(12) 0.0182(9) 0.0243(9) 0.0425(10)
    C40 0.0414(9) 0.0371(8) 0.0464(9) 0.0072(7) 0.0110(7) 0.0183(7)
_geom_special_details
;
All e.s.d.'s (except the e.s.d. in the dihedral angle between two l.s. planes)
are estimated using the full covariance matrix. The cell e.s.d.'s are taken
into account individually in the estimation of e.s.d.'s in distances, angles
and torsion angles; correlations between e.s.d.'s in cell parameters are only
used when they are defined by crystal symmetry. An approximate (isotropic)
treatment of cell e.s.d.'s is used for estimating e.s.d.'s involving l.s.
planes.
;
loop_
    _geom_bond_atom_site_label_1
    _geom_bond_atom_site_label_2
    _geom_bond_site_symmetry_2
    _geom_bond_distance
    _geom_bond_publ_flag
    Cl1 C15 . 1.7414(15) ?
    Cl2 C22 . 1.7435(14) ?
    O1 C27 . 1.4320(16) ?
    O1 C11 . 1.4359(15) ?
    O2 C18 . 1.4167(15) ?
    O2 C34 . 1.4295(16) ?
    O3 C2 . 1.3680(19) ?
    O3 C25 . 1.4235(18) ?
    O4 C8 . 1.3621(19) ?
    O4 C26 . 1.428(2) ?
    C1 C2 . 1.376(2) ?
    C1 C10 . 1.410(2) ?
    C1 C11 . 1.5267(18) ?
    C2 C3 . 1.424(2) ?
    C3 C4 . 1.371(2) ?
    C3 H3 . 0.9500 ?
    C4 C5 . 1.416(2) ?
    C4 H4 . 0.9500 ?
    C5 C10 . 1.412(2) ?
    C5 C6 . 1.416(2) ?
    C6 C7 . 1.366(2) ?
    C6 H6 . 0.9500 ?
    C7 C8 . 1.422(2) ?
    C7 H7 . 0.9500 ?
    C8 C9 . 1.379(2) ?
    C9 C10 . 1.4006(19) ?
    C9 C18 . 1.5230(19) ?
    C11 C13 . 1.5089(18) ?
    C11 C18 . 1.6277(18) ?
    C12 C14 . 1.385(2) ?
    C12 C13 . 1.3949(18) ?
    C12 H12 . 0.9500 ?
    C13 C17 . 1.3913(19) ?
    C14 C15 . 1.384(2) ?
    C14 H14 . 0.9500 ?
    C15 C16 . 1.380(2) ?
    C16 C17 . 1.383(2) ?
    C16 H16 . 0.9500 ?
    C17 H17 . 0.9500 ?
    C18 C19 . 1.5355(18) ?
    C19 C24 . 1.394(2) ?
    C19 C20 . 1.3947(19) ?
    C20 C21 . 1.389(2) ?
    C20 H20 . 0.9500 ?
    C21 C22 . 1.382(2) ?
    C21 H21 . 0.9500 ?
    C22 C23 . 1.382(2) ?
    C23 C24 . 1.384(2) ?
    C23 H23 . 0.9500 ?
    C24 H24 . 0.9500 ?
    C25 H25A . 0.9800 ?
    C25 H25B . 0.9800 ?
    C25 H25C . 0.9800 ?
    C26 H26A . 0.9800 ?
    C26 H26B . 0.9800 ?
    C26 H26C . 0.9800 ?
    C27 C28 . 1.5044(19) ?
    C27 H27A . 0.9900 ?
    C27 H27B . 0.9900 ?
    C28 C29 . 1.391(2) ?
    C28 C33 . 1.392(2) ?
    C29 C30 . 1.388(2) ?
    C29 H29 . 0.9500 ?
    C30 C31 . 1.384(2) ?
    C30 H30 . 0.9500 ?
    C31 C32 . 1.380(3) ?
    C31 H31 . 0.9500 ?
    C32 C33 . 1.387(2) ?
    C32 H32 . 0.9500 ?
    C33 H33 . 0.9500 ?
    C34 C35 . 1.5050(19) ?
    C34 H34A . 0.9900 ?
    C34 H34B . 0.9900 ?
    C35 C36 . 1.386(2) ?
    C35 C40 . 1.387(2) ?
    C36 C37 . 1.385(2) ?
    C36 H36 . 0.9500 ?
    C37 C38 . 1.376(3) ?
    C37 H37 . 0.9500 ?
    C38 C39 . 1.379(3) ?
    C38 H38 . 0.9500 ?
    C39 C40 . 1.387(2) ?
    C39 H39 . 0.9500 ?
    C40 H40 . 0.9500 ?
loop_
    _geom_angle_atom_site_label_1
    _geom_angle_atom_site_label_2
    _geom_angle_atom_site_label_3
    _geom_angle_site_symmetry_1
    _geom_angle_site_symmetry_3
    _geom_angle
    _geom_angle_publ_flag
    C27 O1 C11 . . 115.90(10) ?
    C18 O2 C34 . . 119.75(10) ?
    C2 O3 C25 . . 118.69(13) ?
    C8 O4 C26 . . 118.61(14) ?
    C2 C1 C10 . . 118.46(13) ?
    C2 C1 C11 . . 133.47(13) ?
    C10 C1 C11 . . 107.80(11) ?
    O3 C2 C1 . . 118.01(13) ?
    O3 C2 C3 . . 122.65(13) ?
    C1 C2 C3 . . 119.32(14) ?
    C4 C3 C2 . . 121.51(14) ?
    C4 C3 H3 . . 119.2 ?
    C2 C3 H3 . . 119.2 ?
    C3 C4 C5 . . 121.07(14) ?
    C3 C4 H4 . . 119.5 ?
    C5 C4 H4 . . 119.5 ?
    C10 C5 C4 . . 116.08(14) ?
    C10 C5 C6 . . 116.03(14) ?
    C4 C5 C6 . . 127.84(14) ?
    C7 C6 C5 . . 121.22(14) ?
    C7 C6 H6 . . 119.4 ?
    C5 C6 H6 . . 119.4 ?
    C6 C7 C8 . . 121.50(14) ?
    C6 C7 H7 . . 119.3 ?
    C8 C7 H7 . . 119.3 ?
    O4 C8 C9 . . 117.19(13) ?
    O4 C8 C7 . . 123.92(14) ?
    C9 C8 C7 . . 118.88(14) ?
    C8 C9 C10 . . 118.99(13) ?
    C8 C9 C18 . . 131.49(13) ?
    C10 C9 C18 . . 108.56(12) ?
    C9 C10 C1 . . 113.21(12) ?
    C9 C10 C5 . . 123.21(14) ?
    C1 C10 C5 . . 123.50(13) ?
    O1 C11 C13 . . 111.10(10) ?
    O1 C11 C1 . . 108.72(10) ?
    C13 C11 C1 . . 119.20(11) ?
    O1 C11 C18 . . 103.24(9) ?
    C13 C11 C18 . . 111.09(10) ?
    C1 C11 C18 . . 102.01(10) ?
    C14 C12 C13 . . 120.71(13) ?
    C14 C12 H12 . . 119.6 ?
    C13 C12 H12 . . 119.6 ?
    C17 C13 C12 . . 118.78(13) ?
    C17 C13 C11 . . 118.42(11) ?
    C12 C13 C11 . . 122.46(12) ?
    C15 C14 C12 . . 118.91(13) ?
    C15 C14 H14 . . 120.5 ?
    C12 C14 H14 . . 120.5 ?
    C16 C15 C14 . . 121.71(13) ?
    C16 C15 Cl1 . . 118.59(12) ?
    C14 C15 Cl1 . . 119.70(12) ?
    C15 C16 C17 . . 118.71(13) ?
    C15 C16 H16 . . 120.6 ?
    C17 C16 H16 . . 120.6 ?
    C16 C17 C13 . . 121.17(13) ?
    C16 C17 H17 . . 119.4 ?
    C13 C17 H17 . . 119.4 ?
    O2 C18 C9 . . 118.69(11) ?
    O2 C18 C19 . . 104.84(10) ?
    C9 C18 C19 . . 110.59(11) ?
    O2 C18 C11 . . 111.71(10) ?
    C9 C18 C11 . . 101.83(10) ?
    C19 C18 C11 . . 109.05(10) ?
    C24 C19 C20 . . 118.16(13) ?
    C24 C19 C18 . . 120.05(12) ?
    C20 C19 C18 . . 121.67(12) ?
    C21 C20 C19 . . 121.12(13) ?
    C21 C20 H20 . . 119.4 ?
    C19 C20 H20 . . 119.4 ?
    C22 C21 C20 . . 119.19(13) ?
    C22 C21 H21 . . 120.4 ?
    C20 C21 H21 . . 120.4 ?
    C23 C22 C21 . . 120.94(13) ?
    C23 C22 Cl2 . . 119.27(12) ?
    C21 C22 Cl2 . . 119.79(11) ?
    C22 C23 C24 . . 119.35(14) ?
    C22 C23 H23 . . 120.3 ?
    C24 C23 H23 . . 120.3 ?
    C23 C24 C19 . . 121.21(13) ?
    C23 C24 H24 . . 119.4 ?
    C19 C24 H24 . . 119.4 ?
    O3 C25 H25A . . 109.5 ?
    O3 C25 H25B . . 109.5 ?
    H25A C25 H25B . . 109.5 ?
    O3 C25 H25C . . 109.5 ?
    H25A C25 H25C . . 109.5 ?
    H25B C25 H25C . . 109.5 ?
    O4 C26 H26A . . 109.5 ?
    O4 C26 H26B . . 109.5 ?
    H26A C26 H26B . . 109.5 ?
    O4 C26 H26C . . 109.5 ?
    H26A C26 H26C . . 109.5 ?
    H26B C26 H26C . . 109.5 ?
    O1 C27 C28 . . 109.42(11) ?
    O1 C27 H27A . . 109.8 ?
    C28 C27 H27A . . 109.8 ?
    O1 C27 H27B . . 109.8 ?
    C28 C27 H27B . . 109.8 ?
    H27A C27 H27B . . 108.2 ?
    C29 C28 C33 . . 118.75(14) ?
    C29 C28 C27 . . 121.35(12) ?
    C33 C28 C27 . . 119.90(13) ?
    C30 C29 C28 . . 120.52(14) ?
    C30 C29 H29 . . 119.7 ?
    C28 C29 H29 . . 119.7 ?
    C31 C30 C29 . . 120.34(16) ?
    C31 C30 H30 . . 119.8 ?
    C29 C30 H30 . . 119.8 ?
    C32 C31 C30 . . 119.38(15) ?
    C32 C31 H31 . . 120.3 ?
    C30 C31 H31 . . 120.3 ?
    C31 C32 C33 . . 120.65(15) ?
    C31 C32 H32 . . 119.7 ?
    C33 C32 H32 . . 119.7 ?
    C32 C33 C28 . . 120.34(15) ?
    C32 C33 H33 . . 119.8 ?
    C28 C33 H33 . . 119.8 ?
    O2 C34 C35 . . 108.48(11) ?
    O2 C34 H34A . . 110.0 ?
    C35 C34 H34A . . 110.0 ?
    O2 C34 H34B . . 110.0 ?
    C35 C34 H34B . . 110.0 ?
    H34A C34 H34B . . 108.4 ?
    C36 C35 C40 . . 118.50(14) ?
    C36 C35 C34 . . 119.35(13) ?
    C40 C35 C34 . . 122.14(13) ?
    C37 C36 C35 . . 120.80(15) ?
    C37 C36 H36 . . 119.6 ?
    C35 C36 H36 . . 119.6 ?
    C38 C37 C36 . . 120.20(17) ?
    C38 C37 H37 . . 119.9 ?
    C36 C37 H37 . . 119.9 ?
    C37 C38 C39 . . 119.70(15) ?
    C37 C38 H38 . . 120.2 ?
    C39 C38 H38 . . 120.2 ?
    C38 C39 C40 . . 120.14(16) ?
    C38 C39 H39 . . 119.9 ?
    C40 C39 H39 . . 119.9 ?
    C35 C40 C39 . . 120.66(16) ?
    C35 C40 H40 . . 119.7 ?
    C39 C40 H40 . . 119.7 ?
loop_
    _geom_torsion_atom_site_label_1
    _geom_torsion_atom_site_label_2
    _geom_torsion_atom_site_label_3
    _geom_torsion_atom_site_label_4
    _geom_torsion_site_symmetry_1
    _geom_torsion_site_symmetry_2
    _geom_torsion_site_symmetry_3
    _geom_torsion_site_symmetry_4
    _geom_torsion
    _geom_torsion_publ_flag
    C25 O3 C2 C1 . . . . 164.83(14) ?
    C25 O3 C2 C3 . . . . -16.4(2) ?
    C10 C1 C2 O3 . . . . 178.58(12) ?
    C11 C1 C2 O3 . . . . 5.4(2) ?
    C10 C1 C2 C3 . . . . -0.2(2) ?
    C11 C1 C2 C3 . . . . -173.39(14) ?
    O3 C2 C3 C4 . . . . -176.86(14) ?
    C1 C2 C3 C4 . . . . 1.9(2) ?
    C2 C3 C4 C5 . . . . -1.6(2) ?
    C3 C4 C5 C10 . . . . -0.4(2) ?
    C3 C4 C5 C6 . . . . -178.05(15) ?
    C10 C5 C6 C7 . . . . -2.3(2) ?
    C4 C5 C6 C7 . . . . 175.37(15) ?
    C5 C6 C7 C8 . . . . -1.3(2) ?
    C26 O4 C8 C9 . . . . 167.89(15) ?
    C26 O4 C8 C7 . . . . -13.6(2) ?
    C6 C7 C8 O4 . . . . -174.33(14) ?
    C6 C7 C8 C9 . . . . 4.1(2) ?
    O4 C8 C9 C10 . . . . 175.50(12) ?
    C7 C8 C9 C10 . . . . -3.1(2) ?
    O4 C8 C9 C18 . . . . 8.1(2) ?
    C7 C8 C9 C18 . . . . -170.44(14) ?
    C8 C9 C10 C1 . . . . -177.65(12) ?
    C18 C9 C10 C1 . . . . -7.61(15) ?
    C8 C9 C10 C5 . . . . -0.7(2) ?
    C18 C9 C10 C5 . . . . 169.36(12) ?
    C2 C1 C10 C9 . . . . 175.18(12) ?
    C11 C1 C10 C9 . . . . -10.03(15) ?
    C2 C1 C10 C5 . . . . -1.8(2) ?
    C11 C1 C10 C5 . . . . 173.01(12) ?
    C4 C5 C10 C9 . . . . -174.59(13) ?
    C6 C5 C10 C9 . . . . 3.4(2) ?
    C4 C5 C10 C1 . . . . 2.1(2) ?
    C6 C5 C10 C1 . . . . -179.96(13) ?
    C27 O1 C11 C13 . . . . 65.90(14) ?
    C27 O1 C11 C1 . . . . -67.17(14) ?
    C27 O1 C11 C18 . . . . -174.96(10) ?
    C2 C1 C11 O1 . . . . 86.75(17) ?
    C10 C1 C11 O1 . . . . -86.93(12) ?
    C2 C1 C11 C13 . . . . -41.9(2) ?
    C10 C1 C11 C13 . . . . 144.40(12) ?
    C2 C1 C11 C18 . . . . -164.62(15) ?
    C10 C1 C11 C18 . . . . 21.69(13) ?
    C14 C12 C13 C17 . . . . 0.7(2) ?
    C14 C12 C13 C11 . . . . -172.46(13) ?
    O1 C11 C13 C17 . . . . 35.72(15) ?
    C1 C11 C13 C17 . . . . 163.29(12) ?
    C18 C11 C13 C17 . . . . -78.61(14) ?
    O1 C11 C13 C12 . . . . -151.08(12) ?
    C1 C11 C13 C12 . . . . -23.51(18) ?
    C18 C11 C13 C12 . . . . 94.59(14) ?
    C13 C12 C14 C15 . . . . 0.4(2) ?
    C12 C14 C15 C16 . . . . -1.0(2) ?
    C12 C14 C15 Cl1 . . . . 178.80(11) ?
    C14 C15 C16 C17 . . . . 0.5(2) ?
    Cl1 C15 C16 C17 . . . . -179.31(11) ?
    C15 C16 C17 C13 . . . . 0.7(2) ?
    C12 C13 C17 C16 . . . . -1.2(2) ?
    C11 C13 C17 C16 . . . . 172.21(12) ?
    C34 O2 C18 C9 . . . . -31.50(16) ?
    C34 O2 C18 C19 . . . . -155.53(11) ?
    C34 O2 C18 C11 . . . . 86.51(14) ?
    C8 C9 C18 O2 . . . . -48.2(2) ?
    C10 C9 C18 O2 . . . . 143.42(12) ?
    C8 C9 C18 C19 . . . . 72.93(18) ?
    C10 C9 C18 C19 . . . . -95.42(12) ?
    C8 C9 C18 C11 . . . . -171.29(14) ?
    C10 C9 C18 C11 . . . . 20.36(13) ?
    O1 C11 C18 O2 . . . . -39.72(13) ?
    C13 C11 C18 O2 . . . . 79.42(13) ?
    C1 C11 C18 O2 . . . . -152.50(10) ?
    O1 C11 C18 C9 . . . . 87.97(11) ?
    C13 C11 C18 C9 . . . . -152.88(10) ?
    C1 C11 C18 C9 . . . . -24.81(12) ?
    O1 C11 C18 C19 . . . . -155.13(10) ?
    C13 C11 C18 C19 . . . . -35.98(14) ?
    C1 C11 C18 C19 . . . . 92.09(12) ?
    O2 C18 C19 C24 . . . . -27.44(16) ?
    C9 C18 C19 C24 . . . . -156.49(12) ?
    C11 C18 C19 C24 . . . . 92.32(14) ?
    O2 C18 C19 C20 . . . . 156.65(12) ?
    C9 C18 C19 C20 . . . . 27.60(17) ?
    C11 C18 C19 C20 . . . . -83.59(15) ?
    C24 C19 C20 C21 . . . . -1.5(2) ?
    C18 C19 C20 C21 . . . . 174.45(12) ?
    C19 C20 C21 C22 . . . . 0.0(2) ?
    C20 C21 C22 C23 . . . . 1.3(2) ?
    C20 C21 C22 Cl2 . . . . -178.48(11) ?
    C21 C22 C23 C24 . . . . -1.0(2) ?
    Cl2 C22 C23 C24 . . . . 178.78(12) ?
    C22 C23 C24 C19 . . . . -0.6(2) ?
    C20 C19 C24 C23 . . . . 1.8(2) ?
    C18 C19 C24 C23 . . . . -174.20(13) ?
    C11 O1 C27 C28 . . . . 138.79(11) ?
    O1 C27 C28 C29 . . . . -29.00(17) ?
    O1 C27 C28 C33 . . . . 151.23(12) ?
    C33 C28 C29 C30 . . . . -0.7(2) ?
    C27 C28 C29 C30 . . . . 179.54(13) ?
    C28 C29 C30 C31 . . . . 0.4(2) ?
    C29 C30 C31 C32 . . . . 0.4(2) ?
    C30 C31 C32 C33 . . . . -0.9(3) ?
    C31 C32 C33 C28 . . . . 0.6(2) ?
    C29 C28 C33 C32 . . . . 0.2(2) ?
    C27 C28 C33 C32 . . . . 179.96(14) ?
    C18 O2 C34 C35 . . . . 159.31(11) ?
    O2 C34 C35 C36 . . . . 148.56(13) ?
    O2 C34 C35 C40 . . . . -31.88(19) ?
    C40 C35 C36 C37 . . . . -0.4(2) ?
    C34 C35 C36 C37 . . . . 179.15(15) ?
    C35 C36 C37 C38 . . . . 0.7(3) ?
    C36 C37 C38 C39 . . . . -0.4(3) ?
    C37 C38 C39 C40 . . . . -0.2(3) ?
    C36 C35 C40 C39 . . . . -0.1(2) ?
    C34 C35 C40 C39 . . . . -179.71(16) ?
    C38 C39 C40 C35 . . . . 0.5(3) ?
loop_
    _geom_hbond_atom_site_label_D
    _geom_hbond_atom_site_label_H
    _geom_hbond_atom_site_label_A
    _geom_hbond_site_symmetry_A
    _geom_hbond_distance_DH
    _geom_hbond_distance_HA
    _geom_hbond_distance_DA
    _geom_hbond_angle_DHA
    _geom_hbond_publ_flag
    C34 H34A Cl1 1_455 0.99 2.66 3.4748(16) 140 y
    C16 H16 Cg6 2_655 0.95 2.70 3.3962(16) 131 y
data_global
_journal_date_recd_electronic     2011-08-24
_journal_date_accepted     2011-08-31
_journal_name_full     'Acta Crystallographica, Section E'
_journal_year     2011
_journal_volume     67
_journal_issue     10
_journal_page_first     o2562
_journal_page_last     o2563
_journal_paper_category     QO
_journal_coeditor_code     JH2320
_publ_contact_author_name     'Akiko Okamoto'
_publ_contact_author_address
;
Department of Organic and Polymer Materials Chemistry,
Tokyo University of Agriculture & Technology, Koganei, Tokyo 184-8588, Japan
;
_publ_contact_author_email     'aokamoto@cc.tuat.ac.jp'
_publ_contact_author_fax     '+81-42-388-7291'
_publ_contact_author_phone     '+81-42-388-7601'
_publ_section_title
;
1,2-Bis(benzyloxy)-1,2-bis(4-chlorophenyl)-3,8-dimethoxyacenaphthene
;
loop_
    _publ_author_name
    _publ_author_footnote
    _publ_author_address
    'Takada, Teruhisa' .
;
Department of Organic and Polymer Materials Chemistry,
Tokyo University of Agriculture & Technology, Koganei, Tokyo 184-8588, Japan
;
    'Hijikata, Daichi' .
;
Department of Organic and Polymer Materials Chemistry,
Tokyo University of Agriculture & Technology, Koganei, Tokyo 184-8588, Japan
;
    'Okamoto, Akiko' .
;
Department of Organic and Polymer Materials Chemistry,
Tokyo University of Agriculture & Technology, Koganei, Tokyo 184-8588, Japan
;
    'Oike, Hideaki' .
;
Department of Organic and Polymer Materials Chemistry,
Tokyo University of Agriculture & Technology, Koganei, Tokyo 184-8588, Japan
;
    'Yonezawa, Noriyuki' .
;
Department of Organic and Polymer Materials Chemistry,
Tokyo University of Agriculture & Technology, Koganei, Tokyo 184-8588, Japan
;
