# Supplementary material for: 1,2-Bis(benz­yloxy)-1,2-bis­(4-chloro­phen­yl)-3,8-dimeth­oxy­acenaphthene
Source: Acta Crystallogr Sect E Struct Rep Online. 2011 Sep 3;67(Pt 10):o2562–3. doi: 10.1107/S1600536811035495 (PMC3201419; doi:10.1107/S1600536811035495)
Supplement: Supplementary file 2 [file e-67-o2562-Isup2.hkl]

#
# h,k,l, Fc-squared, Fo-squared, sigma(Fo-squared) and status flag
#
data_I
_shelx_title ' YoneLab_110419_2_'
_shelx_refln_list_code          4
_shelx_F_calc_maximum      162.03
_exptl_crystal_F_000       676.00
_reflns_d_resolution_high  0.8301
 
loop_
 _symmetry_equiv_pos_as_xyz
 'x, y, z'
 '-x, -y, -z'
 
_cell_length_a    10.9773
_cell_length_b    12.6514
_cell_length_c    12.9171
_cell_angle_alpha 102.387
_cell_angle_beta  104.899
_cell_angle_gamma 103.306
 
_shelx_F_squared_multiplier     1.000
 
loop_
 _refln_index_h
 _refln_index_k
 _refln_index_l
 _refln_F_squared_calc
 _refln_F_squared_meas
 _refln_F_squared_sigma
 _refln_observed_status
   1   0   0     7724.47     6620.72    334.35 o
   2   0   0        9.09       16.69      0.66 o
   3   0   0      827.71      845.38     20.97 o
   4   0   0     1093.22     1128.56     33.54 o
   5   0   0     2814.41     2866.85     94.41 o
   6   0   0      301.96      312.00     10.01 o
   7   0   0       90.47      112.68      4.72 o
   8   0   0     2304.62     2352.35    114.98 o
   9   0   0       57.80       56.93      2.24 o
  10   0   0      549.15      556.09     18.01 o
  11   0   0       98.14      101.96      2.14 o
  12   0   0        2.32        2.99      0.54 o
 -12   1   0        1.77        1.64      0.37 o
 -11   1   0        0.13       -0.15      0.43 o
 -10   1   0        6.28        8.28      0.86 o
  -9   1   0       62.49       59.60      2.38 o
  -8   1   0       10.25       12.64      1.07 o
  -7   1   0       63.62       61.03      1.89 o
  -6   1   0     2099.39     2289.04     62.93 o
  -5   1   0      684.23      745.45     21.81 o
  -4   1   0      510.55      518.88     19.03 o
  -3   1   0      975.03      940.28     35.78 o
  -2   1   0     2556.53     2354.92     72.59 o
  -1   1   0     3867.37     3859.94     41.06 o
   0   1   0      455.74      445.01      4.16 o
   1   1   0      806.09      813.21      8.80 o
   2   1   0      419.75      444.40      6.69 o
   3   1   0      468.96      464.82     10.71 o
   4   1   0     2011.30     2090.72     42.31 o
   5   1   0       87.62      103.52      2.51 o
   6   1   0       66.87       61.66      1.87 o
   7   1   0      144.90      141.56      7.09 o
   8   1   0      579.32      596.79      9.90 o
   9   1   0      174.10      167.96      3.92 o
  10   1   0       43.20       43.34      1.49 o
  11   1   0        7.72        8.47      0.97 o
 -12   2   0       38.41       41.83      1.64 o
 -11   2   0       40.72       42.66      1.20 o
 -10   2   0       49.75       54.52      3.41 o
  -9   2   0      251.68      227.24     14.28 o
  -8   2   0     2578.58     2565.00    132.76 o
  -7   2   0        3.52        3.12      0.51 o
  -6   2   0     2051.68     2252.72     69.66 o
  -5   2   0        0.56        0.47      0.09 o
  -4   2   0      669.02      642.88     16.40 o
  -3   2   0      201.25      222.54      4.76 o
  -2   2   0     4267.98     4149.37     52.03 o
  -1   2   0      357.67      373.54      3.84 o
   0   2   0     6265.23     6486.76     93.05 o
   1   2   0     7370.46     7859.51    103.51 o
   2   2   0    26255.24    27595.12    493.59 o
   3   2   0     2962.72     3203.33     43.90 o
   4   2   0       16.87       17.88      0.33 o
   5   2   0       41.62       62.88      1.21 o
   6   2   0      266.09      242.44      9.78 o
   7   2   0      159.27      141.87      8.18 o
   8   2   0     1259.43     1268.55     22.11 o
   9   2   0      175.79      163.44      2.86 o
  10   2   0      325.34      291.68      5.63 o
  11   2   0       75.55       82.41      1.85 o
 -12   3   0       14.35       13.14      1.11 o
 -11   3   0      140.80      130.31      8.96 o
 -10   3   0       30.70       31.88      3.30 o
  -9   3   0      231.02      241.28     19.58 o
  -8   3   0       17.21       12.73      0.73 o
  -7   3   0        0.78        1.29      0.24 o
  -6   3   0      297.01      310.99     10.97 o
  -5   3   0        0.10        0.44      0.11 o
  -4   3   0       64.38       66.42      1.25 o
  -3   3   0     2412.60     2391.62     45.35 o
  -2   3   0       87.51       84.95      1.15 o
  -1   3   0    13459.29    14059.16    243.79 o
   0   3   0     3983.05     3983.37     49.35 o
   1   3   0       28.86       34.41      0.51 o
   2   3   0      396.49      443.89      5.79 o
   3   3   0     2897.82     3184.90     40.51 o
   4   3   0     2841.57     3130.89     48.12 o
   5   3   0       71.73       71.34      1.16 o
   6   3   0       64.80       58.51      3.27 o
   7   3   0      737.77      745.77     11.84 o
   8   3   0      282.66      262.33      4.28 o
   9   3   0       27.71       22.79      0.91 o
  10   3   0       49.61       47.79      1.40 o
  11   3   0       21.78       21.47      1.10 o
 -12   4   0       45.18       47.28      1.81 o
 -11   4   0       80.80       75.38      6.07 o
 -10   4   0       16.55       15.56      0.92 o
  -9   4   0       27.55       26.72      2.08 o
  -8   4   0        6.79        7.69      1.76 o
  -7   4   0        1.38        2.24      0.30 o
  -6   4   0     1814.54     1906.60     63.23 o
  -5   4   0       68.29       93.85      2.30 o
  -4   4   0     3361.74     3313.12     60.81 o
  -3   4   0     1020.56     1088.58     13.61 o
  -2   4   0        3.15        4.33      0.32 o
  -1   4   0     2468.24     2409.98     29.71 o
   0   4   0     1015.15     1080.83     11.84 o
   1   4   0       79.86       79.56      0.85 o
   2   4   0     2610.95     2927.57     31.68 o
   3   4   0      384.27      496.64     10.19 o
   4   4   0     3593.64     3771.88     64.15 o
   5   4   0      939.92      974.31     21.99 o
   6   4   0      456.39      468.09      7.63 o
   7   4   0      265.56      276.98      4.70 o
   8   4   0      672.75      698.84     11.45 o
   9   4   0      104.32      107.51      1.96 o
  10   4   0        6.74        8.17      0.47 o
 -12   5   0        8.91        6.19      0.67 o
 -11   5   0      104.26       99.32      6.63 o
 -10   5   0       39.49       38.15      3.33 o
  -9   5   0       53.97       58.45      3.71 o
  -8   5   0      313.74      278.91     19.17 o
  -7   5   0        2.00        2.07      0.24 o
  -6   5   0       34.50       35.25      0.99 o
  -5   5   0      229.35      273.29      5.69 o
  -4   5   0       16.05       19.21      0.55 o
  -3   5   0     1588.03     1749.89     17.33 o
  -2   5   0       50.87       69.16      0.71 o
  -1   5   0       19.88       25.00      0.34 o
   0   5   0      515.67      508.82      6.61 o
   1   5   0      318.30      321.39      5.06 o
   2   5   0        0.01        1.39      0.14 o
   3   5   0       23.27       20.81      1.05 o
   4   5   0      752.66      779.94     12.98 o
   5   5   0      155.59      163.96      2.46 o
   6   5   0      398.64      418.43      6.72 o
   7   5   0        3.26        1.99      0.54 o
   8   5   0       18.91       12.01      0.67 o
   9   5   0      102.39       91.64      1.98 o
  10   5   0       97.67       95.86      5.99 o
 -12   6   0        5.64        6.42      0.78 o
 -11   6   0      145.40      148.39      7.23 o
 -10   6   0       66.87       57.15      2.75 o
  -9   6   0      309.20      294.89      9.40 o
  -8   6   0       63.80       58.14      4.73 o
  -7   6   0      221.54      202.04      8.51 o
  -6   6   0       73.40       58.94      1.34 o
  -5   6   0      264.26      264.95      4.02 o
  -4   6   0     4304.41     4414.01     60.77 o
  -3   6   0      415.91      508.13      5.09 o
  -2   6   0     1992.85     2138.38     23.69 o
  -1   6   0     1695.33     1820.74     17.97 o
   0   6   0       60.90       45.00      0.80 o
   1   6   0     2003.86     2136.20     31.77 o
   2   6   0      538.56      583.24      9.81 o
   3   6   0        7.26       17.47      0.88 o
   4   6   0       62.69       66.39      2.05 o
   5   6   0      840.85      849.08     20.62 o
   6   6   0     1934.46     1927.48     56.86 o
   7   6   0      169.51      138.12      4.07 o
   8   6   0       17.34       13.78      1.14 o
   9   6   0        0.71        0.57      0.47 o
 -12   7   0        0.71        1.14      0.39 o
 -11   7   0       68.83       69.82      2.50 o
 -10   7   0      130.90      121.56      6.63 o
  -9   7   0        4.17        4.50      0.82 o
  -8   7   0       55.64       48.18      1.72 o
  -7   7   0        1.60        3.51      0.83 o
  -6   7   0     1113.05     1072.15     27.62 o
  -5   7   0      458.12      482.82     10.78 o
  -4   7   0      148.84      153.16      1.77 o
  -3   7   0        1.66        1.25      0.19 o
  -2   7   0      506.99      534.53      4.69 o
  -1   7   0      161.96      192.72      1.91 o
   0   7   0      251.21      286.02      2.77 o
   1   7   0      507.30      519.49     10.51 o
   2   7   0      844.17      823.76     18.35 o
   3   7   0      342.51      289.47     13.66 o
   4   7   0       86.14       89.38      3.14 o
   5   7   0      781.56      751.83     31.44 o
   6   7   0       51.48       59.06      2.02 o
   7   7   0       87.09       87.95      2.71 o
   8   7   0       89.22       95.70      1.98 o
 -12   8   0       47.10       45.38      1.23 o
 -11   8   0       82.53       82.31      2.01 o
 -10   8   0        1.34        1.02      0.53 o
  -9   8   0      225.36      204.85      7.49 o
  -8   8   0      412.20      360.67      8.11 o
  -7   8   0      108.05      101.35      2.57 o
  -6   8   0      270.38      260.63      4.71 o
  -5   8   0      737.88      707.89      9.72 o
  -4   8   0        0.80        3.65      0.23 o
  -3   8   0       68.37       61.55      0.73 o
  -2   8   0      904.90      932.65      9.32 o
  -1   8   0        0.93        1.83      0.26 o
   0   8   0       99.41       99.94      2.00 o
   1   8   0        6.91        5.85      0.43 o
   2   8   0      771.83      775.65     27.12 o
   3   8   0        3.11        3.57      0.65 o
   4   8   0      673.64      632.85     24.05 o
   5   8   0       23.08       20.76      0.85 o
   6   8   0      354.33      316.64     11.62 o
   7   8   0        0.39        0.62      0.48 o
   8   8   0      223.84      203.46      8.08 o
 -12   9   0        8.18        6.54      1.82 o
 -11   9   0       95.07       86.26      1.75 o
 -10   9   0        1.89        5.54      0.75 o
  -9   9   0       12.22       12.46      0.63 o
  -8   9   0       60.01       53.17      1.25 o
  -7   9   0        5.84        7.86      0.64 o
  -6   9   0      353.89      335.98      5.58 o
  -5   9   0       12.47       15.66      0.56 o
  -4   9   0      186.18      182.24      2.23 o
  -3   9   0       69.38       78.86      1.29 o
  -2   9   0       54.48       55.69      1.28 o
  -1   9   0       31.70       27.28      0.74 o
   0   9   0      449.66      468.91      8.28 o
   1   9   0      191.88      184.00      5.41 o
   2   9   0       14.22       18.28      1.13 o
   3   9   0      248.66      254.87      4.60 o
   4   9   0       49.21       55.16      1.34 o
   5   9   0       62.50       62.25      1.65 o
   6   9   0        8.99       11.56      0.60 o
   7   9   0      151.76      160.93      3.88 o
 -11  10   0        2.54        2.32      0.63 o
 -10  10   0       85.19       85.18      1.89 o
  -9  10   0      121.81      122.33      2.12 o
  -8  10   0       13.15        8.55      0.79 o
  -7  10   0        5.68        7.30      0.83 o
  -6  10   0      564.65      520.75     10.38 o
  -5  10   0      177.33      162.20      3.16 o
  -4  10   0       19.04       18.12      0.66 o
  -3  10   0       41.98       37.76      0.84 o
  -2  10   0      403.23      382.08      6.22 o
  -1  10   0        1.77        1.88      0.43 o
   0  10   0      400.99      415.25      8.22 o
   1  10   0       38.14       36.54      0.95 o
   2  10   0        2.18        2.67      0.59 o
   3  10   0       16.26       16.99      0.92 o
   4  10   0        0.62        0.97      0.46 o
   5  10   0       80.09       80.75      1.82 o
   6  10   0       77.96       80.01      2.98 o
 -11  11   0        0.26        0.20      0.49 o
 -10  11   0       51.81       50.79      1.74 o
  -9  11   0       14.73       14.37      0.81 o
  -8  11   0       20.40       24.45      1.26 o
  -7  11   0       33.19       29.59      1.97 o
  -6  11   0       73.77       55.87      1.73 o
  -5  11   0      236.25      207.95      6.52 o
  -4  11   0       39.76       36.07      1.14 o
  -3  11   0      190.23      188.57      2.93 o
  -2  11   0        0.21        0.99      0.35 o
  -1  11   0        1.13        0.86      0.35 o
   0  11   0      197.48      193.78      3.83 o
   1  11   0      292.31      284.92      6.71 o
   2  11   0      254.40      250.20      5.57 o
   3  11   0       50.38       57.70      1.75 o
   4  11   0      108.67      118.34      2.18 o
   5  11   0       67.39       72.00      1.63 o
 -10  12   0        9.04        7.86      0.80 o
  -9  12   0       13.87       15.99      0.95 o
  -8  12   0       79.08       82.67      1.95 o
  -7  12   0       30.78       25.88      1.31 o
  -6  12   0        0.05        0.50      0.52 o
  -5  12   0       48.45       47.67      2.68 o
  -4  12   0        0.63        1.18      0.37 o
  -3  12   0       27.23       25.99      0.70 o
  -2  12   0        0.15        0.43      0.30 o
  -1  12   0       89.68       88.44      1.42 o
   0  12   0       74.78       69.17      1.57 o
   1  12   0        3.97        2.66      0.54 o
   2  12   0      144.20      140.75      2.73 o
   3  12   0       25.83       28.56      0.87 o
   4  12   0        4.84        1.48      0.46 o
  -9  13   0        1.12        0.58      0.40 o
  -8  13   0        2.18        1.29      0.55 o
  -7  13   0       37.83       36.63      1.92 o
  -6  13   0      156.44      169.54      6.57 o
  -5  13   0      114.45      107.31      4.97 o
  -4  13   0      147.22      130.17      2.94 o
  -3  13   0        3.77        5.09      0.75 o
  -2  13   0      128.15      124.66      1.77 o
  -1  13   0      187.47      187.00      3.14 o
   0  13   0        1.54        2.25      0.58 o
   1  13   0       52.85       48.46      1.23 o
   2  13   0      103.84      111.72      1.81 o
  -7  14   0       27.77       26.84      1.05 o
  -6  14   0       30.75       33.29      1.15 o
  -5  14   0        2.68        1.35      0.42 o
  -4  14   0        4.30        3.30      0.41 o
  -3  14   0       12.69       12.13      0.54 o
  -2  14   0        8.12        7.90      0.73 o
  -1  14   0        2.57        1.87      0.63 o
   0  14   0        0.84        0.82      0.35 o
   3 -15   1       34.90       37.19      1.45 o
   4 -15   1        6.41        6.86      2.02 o
  -1 -14   1       24.49       24.24      0.75 o
   0 -14   1        0.21        0.37      0.34 o
   1 -14   1       16.63       17.30      0.74 o
   2 -14   1        2.32        1.50      0.36 o
   3 -14   1        1.64        1.17      0.28 o
   4 -14   1        0.78        0.76      0.35 o
   5 -14   1       11.80       13.84      0.58 o
   6 -14   1       54.05       60.53      1.77 o
   7 -14   1        9.04       10.25      0.70 o
  -3 -13   1       42.10       45.03      1.50 o
  -2 -13   1        0.22        0.26      0.37 o
  -1 -13   1       42.35       45.74      1.29 o
   0 -13   1       28.90       32.73      1.12 o
   1 -13   1       51.93       45.33      1.20 o
   2 -13   1        0.80        0.74      0.35 o
   3 -13   1       84.38       84.19      1.56 o
   4 -13   1        0.84        0.90      0.31 o
   5 -13   1       21.62       22.48      1.22 o
   6 -13   1        0.69        1.96      0.67 o
   7 -13   1       19.51       18.97      0.97 o
   8 -13   1       23.19       30.63      1.23 o
   9 -13   1       10.27       12.58      0.66 o
  -4 -12   1        1.52        1.65      0.33 o
  -3 -12   1        5.77        4.57      0.61 o
  -2 -12   1        2.70        2.29      0.53 o
  -1 -12   1        0.25        0.74      0.51 o
   0 -12   1       23.27       24.43      1.01 o
   1 -12   1        3.80        2.37      0.55 o
   2 -12   1       35.29       34.07      0.84 o
   3 -12   1       18.81       14.78      0.61 o
   4 -12   1       38.08       32.43      1.25 o
   5 -12   1       28.08       24.76      1.49 o
   6 -12   1        0.25        0.47      0.59 o
   7 -12   1        5.86        6.24      0.87 o
   8 -12   1       17.20       16.33      1.07 o
   9 -12   1       20.09       15.19      0.77 o
  10 -12   1        0.01        0.25      0.56 o
  -5 -11   1       12.17       10.44      0.80 o
  -4 -11   1        9.54       11.55      0.69 o
  -3 -11   1       78.53       77.44      1.78 o
  -2 -11   1       28.65       26.08      1.06 o
  -1 -11   1       20.79       18.29      1.03 o
   0 -11   1      183.56      159.53      4.41 o
   1 -11   1       64.10       67.78      1.23 o
   2 -11   1      422.35      405.62      5.29 o
   3 -11   1        2.10        2.81      0.45 o
   4 -11   1        0.12        1.55      0.63 o
   5 -11   1      369.00      355.17     10.23 o
   6 -11   1      197.53      187.15      4.70 o
   7 -11   1      135.89      138.86      5.58 o
   8 -11   1        0.17        0.42      0.36 o
   9 -11   1        4.97        2.19      0.38 o
  10 -11   1      116.65      128.23      2.26 o
  -6 -10   1       88.51       86.76      1.91 o
  -5 -10   1       18.22       18.27      1.08 o
  -4 -10   1        5.48        4.71      0.60 o
  -3 -10   1        3.62        2.48      0.59 o
  -2 -10   1      309.63      315.06      8.13 o
  -1 -10   1      289.61      264.03      7.28 o
   0 -10   1       91.34       84.69      1.60 o
   1 -10   1      135.31      143.19      2.03 o
   2 -10   1      134.04      130.68      2.53 o
   3 -10   1       72.65       70.37      1.29 o
   4 -10   1      235.37      227.60      5.31 o
   5 -10   1      286.23      267.77      5.87 o
   6 -10   1        0.54        1.49      0.48 o
   7 -10   1       22.21       21.39      0.87 o
   8 -10   1       22.53       22.28      0.85 o
   9 -10   1       13.32        9.67      0.66 o
  10 -10   1       22.87       22.62      1.03 o
  11 -10   1       54.15       63.58      1.93 o
  -7  -9   1      243.84      237.32      4.79 o
  -6  -9   1       32.76       38.03      1.46 o
  -5  -9   1      164.81      174.60      3.48 o
  -4  -9   1       70.20       73.13      1.69 o
  -3  -9   1      160.79      162.27      3.50 o
  -2  -9   1      929.31      904.09     29.79 o
  -1  -9   1      151.17      144.86      3.83 o
   0  -9   1      161.73      144.99      2.58 o
   1  -9   1      179.19      174.70      2.90 o
   2  -9   1       38.32       45.77      0.98 o
   3  -9   1      375.90      378.97      4.30 o
   4  -9   1        6.51        5.61      0.48 o
   5  -9   1       45.20       48.94      0.97 o
   6  -9   1        2.70        5.16      0.47 o
   7  -9   1      155.08      132.45      2.50 o
   8  -9   1      949.04      860.39     15.78 o
   9  -9   1        0.91        2.76      0.66 o
  10  -9   1        0.02        0.35      0.60 o
  11  -9   1       24.63       35.22      1.24 o
  -8  -8   1       35.66       33.97      0.97 o
  -7  -8   1       66.79       66.65      2.77 o
  -6  -8   1        4.67        6.85      0.56 o
  -5  -8   1        6.08       10.72      0.67 o
  -4  -8   1       68.18       70.42      2.01 o
  -3  -8   1      430.86      448.40      9.13 o
  -2  -8   1        0.13        1.97      0.44 o
  -1  -8   1        1.05        0.21      0.25 o
   0  -8   1      687.09      724.66      9.58 o
   1  -8   1        4.23        7.89      0.36 o
   2  -8   1       37.68       44.10      0.61 o
   3  -8   1      128.16      127.65      1.23 o
   4  -8   1      110.87      104.85      1.09 o
   5  -8   1       80.27       84.26      1.50 o
   6  -8   1      214.28      196.32      4.05 o
   7  -8   1       14.51       11.49      0.75 o
   8  -8   1       72.53       66.98      1.52 o
   9  -8   1       32.25       29.08      1.35 o
  10  -8   1        3.39        4.93      0.80 o
  11  -8   1        1.88        1.32      0.57 o
  12  -8   1       14.85       17.11      0.80 o
  -9  -7   1      162.54      165.66      3.31 o
  -8  -7   1       80.06       91.20      2.15 o
  -7  -7   1      676.47      626.48     11.99 o
  -6  -7   1        0.31        1.55      0.48 o
  -5  -7   1     1051.07     1001.72     31.62 o
  -4  -7   1      799.75      749.30     18.74 o
  -3  -7   1       15.99       10.09      0.35 o
  -2  -7   1       70.52       71.89      1.32 o
  -1  -7   1      212.33      198.28      3.58 o
   0  -7   1      142.51      123.82      1.47 o
   1  -7   1     6152.18     6268.99     92.43 o
   2  -7   1        8.25        2.89      0.25 o
   3  -7   1      195.60      194.55      1.60 o
   4  -7   1     1435.00     1453.39     14.65 o
   5  -7   1       56.97       70.40      0.93 o
   6  -7   1      358.36      332.67      6.56 o
   7  -7   1       10.69       12.67      0.97 o
   8  -7   1       50.33       49.30      1.61 o
   9  -7   1      163.83      168.05      5.88 o
  10  -7   1       61.21       59.04      2.18 o
  11  -7   1        9.09        8.22      0.87 o
  12  -7   1       37.35       47.50      2.40 o
  -9  -6   1       34.67       31.70      0.82 o
  -8  -6   1      212.66      188.35      2.94 o
  -7  -6   1       38.66       41.00      1.25 o
  -6  -6   1        0.38        0.56      0.33 o
  -5  -6   1      222.60      230.37      6.15 o
  -4  -6   1       78.14       70.86      1.06 o
  -3  -6   1        4.43        5.38      0.22 o
  -2  -6   1      221.52      222.64      4.63 o
  -1  -6   1      183.93      214.30      3.63 o
   0  -6   1      671.22      741.63     10.89 o
   1  -6   1     3225.09     3394.93     41.01 o
   2  -6   1      111.22      124.80      1.09 o
   3  -6   1     1467.18     1563.68     16.45 o
   4  -6   1        4.49        4.24      0.22 o
   5  -6   1       82.60       74.89      1.18 o
   6  -6   1      264.55      266.49      8.24 o
   7  -6   1      308.68      290.78     11.81 o
   8  -6   1       64.90       52.60      1.73 o
   9  -6   1       28.01       23.68      1.21 o
  10  -6   1      202.74      201.28      7.08 o
  11  -6   1        7.62        8.17      0.75 o
  12  -6   1      159.97      151.71      5.43 o
 -10  -5   1       26.74       26.44      1.31 o
  -9  -5   1        5.57        6.24      0.70 o
  -8  -5   1      144.38      174.26      3.16 o
  -7  -5   1     1907.25     1947.73     37.67 o
  -6  -5   1      495.80      466.32      7.88 o
  -5  -5   1        1.40        3.85      0.59 o
  -4  -5   1        9.50        8.88      0.39 o
  -3  -5   1     2981.00     3094.09     48.77 o
  -2  -5   1     1423.59     1484.98     26.59 o
  -1  -5   1      139.58      170.82      2.32 o
   0  -5   1      692.20      771.45      7.89 o
   1  -5   1      763.63      698.54      5.62 o
   2  -5   1      153.72      135.49      1.09 o
   3  -5   1     5609.04     5558.09     77.63 o
   4  -5   1      117.90       93.61      1.74 o
   5  -5   1       10.85       16.23      0.38 o
   6  -5   1      554.07      536.42     20.72 o
   7  -5   1      442.87      410.31     14.88 o
   8  -5   1      266.09      251.09     10.83 o
   9  -5   1      357.94      326.42     13.22 o
  10  -5   1       31.04       28.28      1.84 o
  11  -5   1       32.43       34.35      1.76 o
  12  -5   1      152.45      164.11      7.48 o
 -10  -4   1        0.00        1.26      0.54 o
  -9  -4   1       46.08       57.33      1.42 o
  -8  -4   1       42.96       40.42      1.30 o
  -7  -4   1      188.09      202.01      3.41 o
  -6  -4   1      793.93      825.84     11.73 o
  -5  -4   1       17.79       17.93      0.65 o
  -4  -4   1      211.87      232.13      3.99 o
  -3  -4   1      777.12      981.46     17.72 o
  -2  -4   1      425.88      464.80      8.58 o
  -1  -4   1      120.11      116.40      2.04 o
   0  -4   1     4009.44     3966.76     42.84 o
   1  -4   1     5119.93     4959.41     64.16 o
   2  -4   1     4276.89     4150.14     51.76 o
   3  -4   1     4530.19     4387.37     53.98 o
   4  -4   1      316.28      296.72      5.73 o
   5  -4   1      218.23      251.96      5.95 o
   6  -4   1       49.58       51.36      1.26 o
   7  -4   1      753.13      732.66     31.67 o
   8  -4   1     1575.43     1476.46     68.77 o
   9  -4   1       70.93       70.86      3.17 o
  10  -4   1      336.07      336.54     23.70 o
  11  -4   1       29.03       32.49      2.18 o
  12  -4   1      194.54      191.35     13.58 o
 -11  -3   1      181.63      192.22      3.81 o
 -10  -3   1       14.26       16.89      0.92 o
  -9  -3   1        2.72        9.44      1.14 o
  -8  -3   1       12.40       16.23      0.82 o
  -7  -3   1       23.67       28.50      1.16 o
  -6  -3   1      605.50      643.12      8.58 o
  -5  -3   1     1145.96     1191.02     23.42 o
  -4  -3   1      258.67      292.76      4.99 o
  -3  -3   1      782.42      890.12     16.37 o
  -2  -3   1        8.43        9.21      0.24 o
  -1  -3   1      637.79      635.07     11.01 o
   0  -3   1      442.36      395.63      4.61 o
   1  -3   1     3820.09     3606.95     41.07 o
   2  -3   1     4211.58     3980.45     46.73 o
   3  -3   1        3.01        6.10      0.22 o
   4  -3   1     1021.44      990.70     29.23 o
   5  -3   1      941.62      952.95     26.89 o
   6  -3   1      941.50     1112.06     29.60 o
   7  -3   1       46.81       56.92      2.24 o
   8  -3   1      523.88      489.08     23.70 o
   9  -3   1     1066.05      998.40     54.83 o
  10  -3   1       13.51       12.02      1.83 o
  11  -3   1        9.03        9.48      0.88 o
  12  -3   1       33.19       37.96      1.54 o
 -11  -2   1       10.99       13.03      0.83 o
 -10  -2   1       25.51       29.17      1.22 o
  -9  -2   1       43.91       47.76      1.96 o
  -8  -2   1      827.87      861.82     18.58 o
  -7  -2   1      272.14      285.09      4.91 o
  -6  -2   1       14.32       13.08      0.43 o
  -5  -2   1       46.22       32.97      0.95 o
  -4  -2   1      200.34      202.71      4.35 o
  -3  -2   1     2904.89     2998.04     58.61 o
  -2  -2   1     3379.14     3402.59     65.43 o
  -1  -2   1      532.66      547.01     15.13 o
   0  -2   1      296.35      273.96      3.40 o
   1  -2   1      517.18      477.92      7.17 o
   2  -2   1    10684.17    10206.56    237.33 o
   3  -2   1       17.15       17.27      0.69 o
   4  -2   1        2.83        4.58      0.21 o
   5  -2   1     1761.83     1817.21     59.39 o
   6  -2   1        1.91        2.05      0.30 o
   7  -2   1        8.73        8.75      0.54 o
   8  -2   1        0.41        2.92      0.94 o
   9  -2   1      212.40      208.44     10.60 o
  10  -2   1       78.65       76.63      3.26 o
  11  -2   1      213.19      214.79      8.23 o
  12  -2   1        1.81        2.44      0.67 o
 -12  -1   1       46.03       49.15      1.20 o
 -11  -1   1      214.16      230.11      4.17 o
 -10  -1   1        1.93        3.44      0.78 o
  -9  -1   1       67.77       64.46      4.00 o
  -8  -1   1      434.84      447.08      8.29 o
  -7  -1   1      793.13      769.23     16.50 o
  -6  -1   1      163.36      216.41      5.40 o
  -5  -1   1      197.09      200.36      4.98 o
  -4  -1   1        6.35       14.91      0.31 o
  -3  -1   1     3246.69     3133.46     86.19 o
  -2  -1   1    12575.46    11498.82    440.77 o
  -1  -1   1      918.59      844.23     35.46 o
   0  -1   1    11520.11     9218.09    445.28 o
   1  -1   1       21.27       15.60      0.57 o
   2  -1   1      561.40      534.67     23.40 o
   3  -1   1       68.72       60.40      2.15 o
   4  -1   1       57.14       50.79      1.25 o
   5  -1   1     1594.61     1733.24     51.41 o
   6  -1   1      141.14      182.48      5.43 o
   7  -1   1       70.80       64.29      4.06 o
   8  -1   1     1236.56     1216.14     54.74 o
   9  -1   1      375.05      351.14     16.20 o
  10  -1   1       31.37       32.68      1.42 o
  11  -1   1       22.26       23.91      1.09 o
  12  -1   1        7.91        8.34      1.15 o
 -12   0   1       81.38       87.47      1.87 o
 -11   0   1       94.45      101.18      2.19 o
 -10   0   1       39.41       36.24      1.32 o
  -9   0   1       92.70       92.35      2.22 o
  -8   0   1      531.60      532.99     14.08 o
  -7   0   1      291.49      262.83      7.20 o
  -6   0   1       32.16       25.01      0.64 o
  -5   0   1     1988.57     2161.37     55.20 o
  -4   0   1      202.43      188.85      5.04 o
  -3   0   1     2734.49     2608.01     82.42 o
  -2   0   1      203.30      219.01      6.75 o
  -1   0   1      287.11      307.91      6.30 o
   0   0   1       23.50       27.69      0.35 o
   1   0   1     1695.19     1675.83     24.32 o
   2   0   1     1030.57     1004.47     32.09 o
   3   0   1     2495.02     2464.67     55.26 o
   4   0   1      208.04      231.79      4.60 o
   5   0   1     1026.00     1190.25     29.88 o
   6   0   1     1416.99     1500.01     42.35 o
   7   0   1      229.78      199.00     11.07 o
   8   0   1      713.19      690.84     30.17 o
   9   0   1      130.32      130.18      5.73 o
  10   0   1        7.50       11.61      1.10 o
  11   0   1       91.06       91.30      4.27 o
 -12   1   1       46.21       52.22      1.39 o
 -11   1   1      369.86      392.26      9.57 o
 -10   1   1       43.58       48.43      1.82 o
  -9   1   1      534.62      584.77     21.66 o
  -8   1   1      429.25      414.56     17.27 o
  -7   1   1     2597.25     2770.33     69.42 o
  -6   1   1      108.64      102.02      3.34 o
  -5   1   1     1289.47     1402.20     37.15 o
  -4   1   1       31.36       22.54      0.53 o
  -3   1   1      202.77      208.40      4.30 o
  -2   1   1      159.12      179.06      3.09 o
  -1   1   1     9086.44     9942.77    163.86 o
   0   1   1      321.14      368.16      3.70 o
   1   1   1     1966.02     2034.25     24.10 o
   2   1   1     2560.79     2616.69     42.49 o
   3   1   1      796.59      806.77     16.97 o
   4   1   1     1587.17     1832.83     43.51 o
   5   1   1      203.38      201.28      3.47 o
   6   1   1       11.23       11.44      0.87 o
   7   1   1        6.77        9.60      0.82 o
   8   1   1      260.84      238.79     13.26 o
   9   1   1       59.46       57.75      1.49 o
  10   1   1      162.08      152.97      3.94 o
  11   1   1       76.95       72.09      3.13 o
 -12   2   1        0.87        1.21      0.68 o
 -11   2   1       33.25       36.55      1.24 o
 -10   2   1       62.35       63.37      2.87 o
  -9   2   1        1.01        1.22      0.41 o
  -8   2   1       37.35       45.62      3.51 o
  -7   2   1        0.97        0.80      0.19 o
  -6   2   1     1322.69     1495.49     42.70 o
  -5   2   1     1526.43     1552.81     45.26 o
  -4   2   1       44.38       33.59      0.85 o
  -3   2   1     1414.64     1403.72     28.51 o
  -2   2   1     6060.03     6354.17     83.43 o
  -1   2   1     1634.19     1724.99     25.49 o
   0   2   1     3607.75     3682.19     39.17 o
   1   2   1    14879.86    16181.40    240.96 o
   2   2   1     9178.47     9648.71    127.22 o
   3   2   1      244.96      309.86      7.57 o
   4   2   1     4344.41     4731.63     80.36 o
   5   2   1      183.55      165.33      2.82 o
   6   2   1       56.54       60.73      3.16 o
   7   2   1      165.57      152.13      9.39 o
   8   2   1      450.38      459.04      7.53 o
   9   2   1      208.55      236.37      3.67 o
  10   2   1       17.85       19.41      0.72 o
  11   2   1       71.98       75.43      2.83 o
 -12   3   1        1.05        1.77      0.86 o
 -11   3   1        0.19        0.65      0.69 o
 -10   3   1      455.01      433.68     23.40 o
  -9   3   1      156.17      168.63      8.86 o
  -8   3   1        4.20        4.59      0.46 o
  -7   3   1        1.36        5.66      0.43 o
  -6   3   1      783.55      829.54     28.22 o
  -5   3   1     3904.59     4142.74    117.50 o
  -4   3   1      283.71      332.87      7.83 o
  -3   3   1      416.13      453.43      6.25 o
  -2   3   1    13011.95    13914.43    247.29 o
  -1   3   1       37.83       42.86      0.82 o
   0   3   1     1934.87     1966.38     24.00 o
   1   3   1     1512.03     1682.44     19.93 o
   2   3   1      940.59     1071.36     12.97 o
   3   3   1      636.76      760.45     11.31 o
   4   3   1      181.43      172.84      3.42 o
   5   3   1      281.35      332.58      6.39 o
   6   3   1       80.73       79.01      5.32 o
   7   3   1        0.07        0.19      0.29 o
   8   3   1        0.21        1.06      0.43 o
   9   3   1       22.41       20.21      0.97 o
  10   3   1        2.40        1.04      0.38 o
 -12   4   1       52.05       56.07      2.12 o
 -11   4   1       28.63       22.80      1.92 o
 -10   4   1        0.25        0.85      0.59 o
  -9   4   1       79.21       79.73      3.87 o
  -8   4   1     1070.42     1028.79     71.35 o
  -7   4   1      791.39      784.35     32.11 o
  -6   4   1      423.94      507.26     15.66 o
  -5   4   1     1092.33     1395.29     29.61 o
  -4   4   1     1178.75     1171.07     17.65 o
  -3   4   1      798.60      786.24      9.50 o
  -2   4   1      856.74      958.29     13.88 o
  -1   4   1       27.42       28.20      0.39 o
   0   4   1     3672.15     3913.36     47.49 o
   1   4   1      332.84      344.20      4.36 o
   2   4   1      252.14      224.53      3.00 o
   3   4   1     7667.82     8263.44    122.66 o
   4   4   1     4618.58     4900.26     80.12 o
   5   4   1        6.37        3.00      0.21 o
   6   4   1      907.28      878.97     53.95 o
   7   4   1      111.00      107.69      2.27 o
   8   4   1        0.07        0.78      0.48 o
   9   4   1      142.75      147.61      3.10 o
  10   4   1      185.43      193.47      4.82 o
 -12   5   1       41.57       38.19      1.76 o
 -11   5   1       35.19       34.70      1.58 o
 -10   5   1       15.23       20.34      0.99 o
  -9   5   1        2.96        3.61      0.74 o
  -8   5   1       64.20       55.86      1.50 o
  -7   5   1        0.49        0.67      0.24 o
  -6   5   1      225.81      248.58      5.92 o
  -5   5   1       30.90       37.95      0.83 o
  -4   5   1       13.18       16.99      0.47 o
  -3   5   1      176.73      209.00      2.58 o
  -2   5   1      780.77      817.06      9.50 o
  -1   5   1       77.66       78.23      0.87 o
   0   5   1       93.58       87.85      0.98 o
   1   5   1      515.57      615.39      9.67 o
   2   5   1        6.61        3.29      0.26 o
   3   5   1     1548.95     1667.64     26.28 o
   4   5   1       43.91       42.49      0.79 o
   5   5   1        0.33        0.50      0.29 o
   6   5   1        4.88        6.70      1.06 o
   7   5   1      109.01      109.86      2.74 o
   8   5   1       34.42       30.34      1.34 o
   9   5   1        7.01        8.51      0.70 o
 -12   6   1       10.56       12.66      0.71 o
 -11   6   1      313.80      312.72     14.41 o
 -10   6   1       95.83       95.00      5.23 o
  -9   6   1       65.38       69.97      4.05 o
  -8   6   1      122.00      101.03      6.02 o
  -7   6   1        4.79        7.91      0.53 o
  -6   6   1     3183.35     3259.18     82.57 o
  -5   6   1      589.72      663.96     10.60 o
  -4   6   1      466.56      580.23      7.81 o
  -3   6   1      108.73      157.75      1.33 o
  -2   6   1     2231.05     2448.97     28.07 o
  -1   6   1       84.27       60.40      0.80 o
   0   6   1        3.00        4.13      0.23 o
   1   6   1      126.77      111.45      1.61 o
   2   6   1      927.98      993.31     16.28 o
   3   6   1      494.50      478.69     10.38 o
   4   6   1        8.38       15.21      1.66 o
   5   6   1      236.86      247.17      5.77 o
   6   6   1      330.41      355.59     15.41 o
   7   6   1        6.19        4.38      0.90 o
   8   6   1      448.90      437.06     10.32 o
   9   6   1       18.54       16.51      0.98 o
 -12   7   1        0.58        0.61      0.41 o
 -11   7   1       66.24       67.20      4.02 o
 -10   7   1       38.89       37.27      1.25 o
  -9   7   1       37.70       35.22      1.55 o
  -8   7   1        7.53        7.05      0.56 o
  -7   7   1        5.83        4.93      0.50 o
  -6   7   1        1.59        1.90      0.43 o
  -5   7   1      344.07      377.24      7.77 o
  -4   7   1      104.25       97.68      1.16 o
  -3   7   1      259.03      283.04      2.56 o
  -2   7   1        0.56        2.19      0.49 o
  -1   7   1      162.66      200.06      1.84 o
   0   7   1        1.91        3.85      0.33 o
   1   7   1       26.78       28.14      0.61 o
   2   7   1        0.28        1.02      0.29 o
   3   7   1      269.95      273.49     12.80 o
   4   7   1      925.47      892.70     49.06 o
   5   7   1       29.78       29.34      1.10 o
   6   7   1        6.59        8.70      0.77 o
   7   7   1       26.54       22.54      1.26 o
   8   7   1      103.82      123.76      2.47 o
 -12   8   1       81.94       79.63      3.23 o
 -11   8   1       33.84       24.26      1.14 o
 -10   8   1       25.55       20.80      0.93 o
  -9   8   1      555.97      504.96     14.27 o
  -8   8   1        2.19        1.95      0.44 o
  -7   8   1       11.57       11.99      0.71 o
  -6   8   1      370.40      352.35      9.55 o
  -5   8   1        1.77        1.99      0.46 o
  -4   8   1     1904.45     1916.60     27.12 o
  -3   8   1        6.79        7.16      0.40 o
  -2   8   1       93.94       95.56      1.81 o
  -1   8   1       50.91       66.39      0.98 o
   0   8   1      678.29      700.97     11.57 o
   1   8   1       89.49       83.02      2.02 o
   2   8   1      934.90      933.77     27.23 o
   3   8   1       45.61       50.20      1.95 o
   4   8   1      291.51      278.86     12.21 o
   5   8   1      127.00      130.85      3.95 o
   6   8   1       72.50       72.63      4.12 o
   7   8   1      227.99      189.90     11.18 o
 -12   9   1        2.89        1.62      0.43 o
 -11   9   1       42.72       40.91      1.43 o
 -10   9   1        8.25        7.78      0.66 o
  -9   9   1      122.13      128.73      4.01 o
  -8   9   1        0.69        0.75      0.49 o
  -7   9   1        0.09        0.79      0.53 o
  -6   9   1      198.37      188.06      3.71 o
  -5   9   1        2.13        3.25      0.36 o
  -4   9   1      304.13      300.49      4.63 o
  -3   9   1       30.94       26.99      0.75 o
  -2   9   1       79.04       78.85      2.46 o
  -1   9   1        7.50        8.26      0.64 o
   0   9   1      258.51      260.24      4.72 o
   1   9   1       98.27       95.45      1.99 o
   2   9   1      436.70      449.90      7.17 o
   3   9   1       52.26       55.85      1.48 o
   4   9   1      303.38      313.93      5.02 o
   5   9   1       24.82       26.90      0.98 o
   6   9   1       69.75       68.64      2.38 o
 -11  10   1       61.54       61.41      1.71 o
 -10  10   1       36.74       32.34      1.42 o
  -9  10   1      102.85       73.25      1.71 o
  -8  10   1       38.48       31.79      1.23 o
  -7  10   1      455.79      421.83      7.94 o
  -6  10   1      132.72      153.47      3.50 o
  -5  10   1      103.47       95.21      1.83 o
  -4  10   1       34.69       28.18      1.10 o
  -3  10   1        7.87        6.83      0.47 o
  -2  10   1      414.00      410.19      5.28 o
  -1  10   1      110.79      109.05      2.44 o
   0  10   1      441.12      422.57     10.15 o
   1  10   1      118.31      116.06      3.41 o
   2  10   1      610.15      604.10     10.29 o
   3  10   1       15.07       16.28      0.99 o
   4  10   1        9.03        9.83      0.71 o
   5  10   1       30.68       38.05      1.02 o
 -11  11   1        1.17        0.54      0.60 o
 -10  11   1       19.04       20.79      0.94 o
  -9  11   1       20.40       16.39      1.14 o
  -8  11   1       27.04       27.10      1.13 o
  -7  11   1       40.12       42.41      1.60 o
  -6  11   1      139.20      125.16      2.79 o
  -5  11   1       62.78       57.14      1.54 o
  -4  11   1        1.33        1.96      0.46 o
  -3  11   1       18.72       19.43      0.82 o
  -2  11   1      196.42      187.83      2.61 o
  -1  11   1      500.85      468.11      7.22 o
   0  11   1        8.34        5.19      0.53 o
   1  11   1       45.67       44.22      1.02 o
   2  11   1        0.89        0.44      0.46 o
   3  11   1       37.10       38.41      1.04 o
   4  11   1        2.26        2.20      0.37 o
 -10  12   1      124.31      154.91      3.24 o
  -9  12   1       10.74       14.38      0.81 o
  -8  12   1       26.78       32.74      1.47 o
  -7  12   1      366.98      325.26      6.35 o
  -6  12   1        5.06        3.11      0.76 o
  -5  12   1      217.45      207.36      7.80 o
  -4  12   1       85.67       72.18      1.44 o
  -3  12   1        1.06        1.42      0.55 o
  -2  12   1      281.12      266.56      3.37 o
  -1  12   1       57.55       64.98      1.35 o
   0  12   1      104.73      106.44      2.02 o
   1  12   1        4.40        4.28      0.69 o
   2  12   1       79.37       77.44      1.50 o
   3  12   1        9.02       11.62      0.59 o
  -9  13   1        1.91        2.53      0.93 o
  -8  13   1       19.50       19.63      0.85 o
  -7  13   1        7.64        5.89      0.72 o
  -6  13   1        1.01        1.26      0.50 o
  -5  13   1       16.75       17.31      0.75 o
  -4  13   1       51.29       47.16      1.65 o
  -3  13   1       34.23       35.58      0.85 o
  -2  13   1        3.71        4.21      0.43 o
  -1  13   1       78.00       76.63      1.77 o
   0  13   1       18.74       15.73      0.82 o
   1  13   1       13.33       14.66      0.64 o
  -7  14   1       32.20       34.84      0.97 o
  -6  14   1        6.55        3.65      0.54 o
  -5  14   1       51.53       42.45      2.04 o
  -4  14   1       34.75       31.32      0.96 o
  -3  14   1       30.98       36.88      0.71 o
  -2  14   1       35.85       30.90      1.43 o
  -1  14   1       54.42       50.45      1.16 o
   2 -15   2        0.54        0.29      0.56 o
   3 -15   2       58.81       57.57      2.29 o
   4 -15   2       70.63       78.55      1.64 o
   5 -15   2        8.10       10.24      0.83 o
  -1 -14   2       44.88       43.16      1.13 o
   0 -14   2        3.06        3.11      0.52 o
   1 -14   2       26.03       29.77      0.94 o
   2 -14   2       29.89       32.11      0.83 o
   3 -14   2        1.60        0.60      0.35 o
   4 -14   2       14.43       11.39      0.66 o
   5 -14   2        2.46        2.83      0.44 o
   6 -14   2       11.95       13.72      0.76 o
   7 -14   2        0.38        0.52      0.40 o
  -3 -13   2        1.17        0.50      0.38 o
  -2 -13   2        7.41        7.00      0.66 o
  -1 -13   2        7.24        7.61      0.66 o
   0 -13   2       11.35       15.09      0.81 o
   1 -13   2      104.00       92.55      1.54 o
   2 -13   2      391.35      382.67      6.35 o
   3 -13   2       12.76        9.56      0.65 o
   4 -13   2       10.23        7.19      0.53 o
   5 -13   2       30.55       28.81      1.26 o
   6 -13   2      204.47      227.92      5.36 o
   7 -13   2       22.74       21.23      1.00 o
   8 -13   2        1.28        1.29      0.57 o
   9 -13   2       85.91       91.83      2.30 o
  -4 -12   2        4.27        6.35      0.66 o
  -3 -12   2        7.41        9.04      0.65 o
  -2 -12   2      119.24      120.85      2.41 o
  -1 -12   2        9.62       10.10      0.84 o
   0 -12   2       11.08        8.99      0.88 o
   1 -12   2        1.42        3.52      0.50 o
   2 -12   2      101.94       92.63      1.81 o
   3 -12   2        2.26        1.78      0.35 o
   4 -12   2        6.56        9.19      0.64 o
   5 -12   2       41.50       36.09      1.23 o
   6 -12   2        5.78        8.25      0.83 o
   7 -12   2      292.32      294.99      4.66 o
   8 -12   2        0.16        0.50      0.32 o
   9 -12   2       17.94       21.45      1.03 o
  10 -12   2        2.39        4.12      2.73 o
  -6 -11   2       26.27       23.61      0.97 o
  -5 -11   2        5.97        4.17      0.63 o
  -4 -11   2       20.86       20.92      0.82 o
  -3 -11   2      110.10      100.56      2.14 o
  -2 -11   2      318.64      306.31      5.51 o
  -1 -11   2        2.20        2.93      0.61 o
   0 -11   2      235.17      226.67      3.59 o
   1 -11   2       34.48       29.15      1.15 o
   2 -11   2       56.11       45.07      1.00 o
   3 -11   2       36.17       35.49      1.13 o
   4 -11   2      576.51      557.79     14.63 o
   5 -11   2       33.12       31.93      0.81 o
   6 -11   2      454.19      453.18     11.77 o
   7 -11   2        0.33        0.28      0.38 o
   8 -11   2       25.09       30.69      0.94 o
   9 -11   2       22.25       24.68      0.77 o
  10 -11   2       16.64       16.74      0.84 o
  -7 -10   2       12.50       12.52      0.88 o
  -6 -10   2        2.55        2.02      0.57 o
  -5 -10   2      283.54      297.95      5.51 o
  -4 -10   2       37.87       36.06      1.34 o
  -3 -10   2      312.38      293.71      5.00 o
  -2 -10   2      191.32      176.88      4.40 o
  -1 -10   2        6.59        7.67      0.82 o
   0 -10   2      573.74      523.50      9.71 o
   1 -10   2      177.91      165.20      2.27 o
   2 -10   2       30.59       26.92      0.69 o
   3 -10   2       78.57       68.69      1.35 o
   4 -10   2      125.05      114.70      3.30 o
   5 -10   2      701.45      645.57     18.66 o
   6 -10   2      135.51      130.32      2.54 o
   7 -10   2       17.65       13.21      0.89 o
   8 -10   2       38.67       40.86      1.20 o
   9 -10   2      107.10      110.72      1.91 o
  10 -10   2      121.66      123.31      2.65 o
  11 -10   2       19.03       18.55      0.81 o
  -8  -9   2        7.32        6.46      0.99 o
  -7  -9   2       46.08       46.62      0.97 o
  -6  -9   2       27.32       25.05      1.08 o
  -5  -9   2       15.74       18.15      1.05 o
  -4  -9   2       46.69       48.00      1.43 o
  -3  -9   2        2.23        1.95      0.43 o
  -2  -9   2      107.40      113.06      3.35 o
  -1  -9   2       86.91       92.30      1.98 o
   0  -9   2     1592.28     1597.92     27.77 o
   1  -9   2      323.73      299.99      3.59 o
   2  -9   2       28.19       22.65      0.62 o
   3  -9   2       57.25       57.41      1.15 o
   4  -9   2       18.86       14.99      0.62 o
   5  -9   2      171.83      158.20      3.73 o
   6  -9   2     1612.06     1548.79     26.19 o
   7  -9   2       19.42       20.39      1.22 o
   8  -9   2       68.35       70.59      1.71 o
   9  -9   2       64.50       59.09      1.69 o
  10  -9   2        5.00        4.96      0.70 o
  11  -9   2       52.39       52.51      1.56 o
  -8  -8   2       19.61       17.78      0.75 o
  -7  -8   2       25.66       27.57      0.82 o
  -6  -8   2      162.81      186.73      2.58 o
  -5  -8   2      100.42       92.23      2.19 o
  -4  -8   2       15.13       19.69      0.77 o
  -3  -8   2       16.87       13.02      0.68 o
  -2  -8   2       36.88       44.26      0.95 o
  -1  -8   2      397.99      389.00      9.67 o
   0  -8   2      246.47      258.49      4.20 o
   1  -8   2      237.43      190.81      2.51 o
   2  -8   2      180.44      158.82      1.64 o
   3  -8   2        1.09        0.90      0.19 o
   4  -8   2       89.59       89.61      1.32 o
   5  -8   2      993.57      972.47     16.52 o
   6  -8   2       33.27       29.34      0.88 o
   7  -8   2       24.68       23.35      1.69 o
   8  -8   2      211.51      196.09      3.81 o
   9  -8   2       53.99       60.87      4.81 o
  10  -8   2       57.65       56.44      1.85 o
  11  -8   2       52.03       48.64      1.52 o
  -9  -7   2        1.60        1.52      0.35 o
  -8  -7   2      651.10      633.58     10.01 o
  -7  -7   2      229.62      228.65      3.11 o
  -6  -7   2       78.80       63.36      1.44 o
  -5  -7   2      298.29      282.28      6.57 o
  -4  -7   2      335.99      325.70      9.22 o
  -3  -7   2      206.35      182.61      4.15 o
  -2  -7   2      729.03      680.11     15.26 o
  -1  -7   2     1455.67     1475.17     29.16 o
   0  -7   2        7.09        6.41      0.27 o
   1  -7   2      318.28      297.65      4.49 o
   2  -7   2       54.55       46.85      0.76 o
   3  -7   2        4.54        6.03      0.27 o
   4  -7   2      704.11      650.42     10.22 o
   5  -7   2       43.39       34.52      1.04 o
   6  -7   2      233.93      214.16      4.96 o
   7  -7   2        2.10        2.56      0.44 o
   8  -7   2      294.47      288.41      7.52 o
   9  -7   2      633.87      607.32     16.20 o
  10  -7   2       51.43       53.40      1.96 o
  11  -7   2       20.84       15.87      0.99 o
  12  -7   2      253.10      277.14      7.79 o
 -10  -6   2      205.47      188.42      3.95 o
  -9  -6   2       58.79       65.80      1.26 o
  -8  -6   2        0.81        0.61      0.38 o
  -7  -6   2      201.05      172.92      2.56 o
  -6  -6   2      743.48      749.51     18.25 o
  -5  -6   2       19.06       24.02      1.56 o
  -4  -6   2      348.83      347.70      5.49 o
  -3  -6   2       75.79       73.97      1.10 o
  -2  -6   2      407.34      410.71      8.48 o
  -1  -6   2      606.34      708.30     11.60 o
   0  -6   2     1345.22     1484.70     21.62 o
   1  -6   2      106.08      119.93      1.34 o
   2  -6   2      141.15      125.30      1.22 o
   3  -6   2     1019.11     1030.57     13.57 o
   4  -6   2      106.59       91.81      1.73 o
   5  -6   2     1160.85     1224.53     19.91 o
   6  -6   2       70.04       76.05      1.33 o
   7  -6   2      445.00      450.90     12.96 o
   8  -6   2      342.33      319.29     11.50 o
   9  -6   2      163.21      159.96      3.25 o
  10  -6   2       65.74       61.44      2.19 o
  11  -6   2        0.09        0.26      0.44 o
  12  -6   2        6.53        8.26      0.59 o
 -10  -5   2      205.45      202.92      6.38 o
  -9  -5   2      276.53      226.83      5.12 o
  -8  -5   2      425.22      409.14      6.33 o
  -7  -5   2      172.10      200.12      3.19 o
  -6  -5   2      161.87      154.57      3.38 o
  -5  -5   2     1024.85      973.35     24.22 o
  -4  -5   2      260.17      241.91      4.12 o
  -3  -5   2       29.16       37.46      0.63 o
  -2  -5   2       84.84      103.31      2.14 o
  -1  -5   2     2658.22     2564.11     53.57 o
   0  -5   2     1893.42     1775.23     20.02 o
   1  -5   2     4094.43     3851.69     55.51 o
   2  -5   2     1320.47     1296.03     16.03 o
   3  -5   2       14.23       10.05      0.30 o
   4  -5   2      243.17      183.67      3.74 o
   5  -5   2        2.85        2.84      0.27 o
   6  -5   2      416.55      413.15     10.06 o
   7  -5   2      273.50      251.15     11.65 o
   8  -5   2      708.46      684.34     29.75 o
   9  -5   2       33.58       29.76      1.16 o
  10  -5   2       13.16       14.90      1.10 o
  11  -5   2      205.04      198.04      4.74 o
  12  -5   2      162.06      164.16      7.85 o
 -11  -4   2        1.41        1.35      0.43 o
 -10  -4   2       34.47       39.02      1.49 o
  -9  -4   2       42.54       42.17      1.10 o
  -8  -4   2       24.07       29.29      1.05 o
  -7  -4   2      236.23      239.38      4.78 o
  -6  -4   2       19.65       20.62      0.67 o
  -5  -4   2       44.45       40.59      0.75 o
  -4  -4   2     2472.49     2597.32     47.61 o
  -3  -4   2      216.57      204.94      2.20 o
  -2  -4   2        3.82        3.03      0.17 o
  -1  -4   2     2589.11     2428.74     50.40 o
   0  -4   2        0.07        1.93      0.23 o
   1  -4   2     5799.85     5279.46     82.75 o
   2  -4   2     1901.93     1778.90     25.12 o
   3  -4   2       61.42       62.22      1.42 o
   4  -4   2       38.93       49.99      1.17 o
   5  -4   2       67.35       66.71      1.76 o
   6  -4   2       23.37       26.13      0.79 o
   7  -4   2        1.69        1.91      0.58 o
   8  -4   2       79.40       79.39      2.78 o
   9  -4   2        0.36        1.33      0.60 o
  10  -4   2        0.56        0.46      0.36 o
  11  -4   2       42.39       44.08      2.25 o
  12  -4   2       37.90       33.68      4.70 o
 -11  -3   2      276.30      285.30      5.25 o
 -10  -3   2       19.23       19.71      1.20 o
  -9  -3   2       28.55       29.57      1.17 o
  -8  -3   2      339.32      353.13      7.23 o
  -7  -3   2     1554.54     1597.09     29.55 o
  -6  -3   2      132.93      120.06      1.71 o
  -5  -3   2       50.23       54.35      1.20 o
  -4  -3   2     2004.11     2116.13     49.10 o
  -3  -3   2     3419.96     3360.65     75.59 o
  -2  -3   2     2396.00     2169.26     51.36 o
  -1  -3   2     2657.35     2441.45     72.16 o
   0  -3   2     5736.33     5179.82    121.67 o
   1  -3   2    19867.74    18100.79    458.65 o
   2  -3   2     2338.45     2056.23     48.30 o
   3  -3   2      419.23      353.85     10.68 o
   4  -3   2       15.31       22.45      0.86 o
   5  -3   2      385.88      372.42      9.82 o
   6  -3   2      917.58      948.82     20.76 o
   7  -3   2      525.22      529.76     16.43 o
   8  -3   2      600.74      596.52     25.26 o
   9  -3   2       39.09       40.65      2.16 o
  10  -3   2      209.31      214.29      9.21 o
  11  -3   2       52.54       48.85      3.01 o
  12  -3   2        4.12        3.44      0.79 o
 -12  -2   2       99.93      104.79      1.92 o
 -11  -2   2        1.08        3.05      0.71 o
 -10  -2   2       18.94       30.01      1.92 o
  -9  -2   2       29.59       34.98      1.79 o
  -8  -2   2      140.73      131.89      3.36 o
  -7  -2   2      559.67      592.78     10.52 o
  -6  -2   2       85.10       93.31      1.80 o
  -5  -2   2     1612.34     1852.30     31.91 o
  -4  -2   2       52.01       60.03      1.74 o
  -3  -2   2      582.45      585.34     15.32 o
  -2  -2   2     1241.80     1162.33     47.06 o
  -1  -2   2      690.70      645.77     24.68 o
   0  -2   2       60.05       57.11      1.50 o
   1  -2   2        7.11        5.79      0.69 o
   2  -2   2        2.90        3.33      0.27 o
   3  -2   2       21.53       16.38      0.53 o
   4  -2   2       96.41       98.88      3.27 o
   5  -2   2       34.02       36.66      1.10 o
   6  -2   2      216.33      221.92      5.48 o
   7  -2   2      148.50      154.85      5.53 o
   8  -2   2      328.94      318.08     11.59 o
   9  -2   2        8.49       11.33      1.09 o
  10  -2   2        5.44        4.14      0.40 o
  11  -2   2        7.38        7.32      0.53 o
 -12  -1   2        0.86        0.43      0.40 o
 -11  -1   2      252.74      274.06      5.17 o
 -10  -1   2       86.92       87.02      2.36 o
  -9  -1   2       37.39       39.72      1.44 o
  -8  -1   2      429.16      409.71     10.02 o
  -7  -1   2      240.82      247.91      3.88 o
  -6  -1   2     2191.44     2423.77     34.41 o
  -5  -1   2     2333.40     2474.60     48.12 o
  -4  -1   2      120.68      112.97      4.21 o
  -3  -1   2      360.24      350.29     11.02 o
  -2  -1   2      176.26      186.39      6.57 o
  -1  -1   2     1559.47     1341.10     39.30 o
   0  -1   2       53.07       42.04      0.56 o
   1  -1   2      344.96      319.98      8.32 o
   2  -1   2      162.73      126.38      3.60 o
   3  -1   2     1145.50     1141.85     34.36 o
   4  -1   2       79.65       59.42      1.60 o
   5  -1   2       64.42       58.36      1.86 o
   6  -1   2       59.66       61.97      1.61 o
   7  -1   2      367.41      348.06     14.63 o
   8  -1   2      500.02      479.84     16.75 o
   9  -1   2      249.91      250.63      9.73 o
  10  -1   2      194.02      183.50      7.00 o
  11  -1   2       54.88       49.81      1.84 o
 -12   0   2        9.54       10.16      0.70 o
 -11   0   2      228.48      232.84      4.92 o
 -10   0   2        0.33        0.77      0.59 o
  -9   0   2        1.79        3.49      0.74 o
  -8   0   2        9.66       14.61      1.18 o
  -7   0   2      193.95      206.19      4.19 o
  -6   0   2       10.93       15.20      0.66 o
  -5   0   2       37.95       52.69      1.56 o
  -4   0   2       14.13        8.12      0.31 o
  -3   0   2       77.64       82.45      2.17 o
  -2   0   2     1010.55     1010.29     17.60 o
  -1   0   2      102.55      100.99      1.66 o
   0   0   2    10167.36    10094.46    125.87 o
   1   0   2     3018.95     3008.21     33.44 o
   2   0   2      460.79      455.88      8.72 o
   3   0   2       69.60       63.97      1.58 o
   4   0   2     1056.44     1203.65     21.68 o
   5   0   2      894.96      997.84     26.23 o
   6   0   2      665.66      754.46     20.19 o
   7   0   2      218.65      218.45     10.01 o
   8   0   2      177.95      169.36      7.01 o
   9   0   2        0.71        1.58      0.37 o
  10   0   2       63.02       67.71      1.82 o
  11   0   2        2.78        2.90      0.43 o
 -12   1   2      128.87      149.20      3.26 o
 -11   1   2        0.38        0.09      0.48 o
 -10   1   2       14.57       11.93      0.86 o
  -9   1   2       24.66       25.78      1.40 o
  -8   1   2     1163.55     1127.00     35.82 o
  -7   1   2       86.29       80.43      2.34 o
  -6   1   2        3.04        1.56      0.20 o
  -5   1   2      847.60      846.32     21.26 o
  -4   1   2      399.76      402.16     10.38 o
  -3   1   2    18304.37    18321.54    373.68 o
  -2   1   2    10151.31    10632.89    153.41 o
  -1   1   2      179.82      198.44      2.84 o
   0   1   2     1558.84     1590.10     21.29 o
   1   1   2     6230.56     6464.23     76.74 o
   2   1   2      220.17      191.55      2.32 o
   3   1   2       13.27       21.61      0.69 o
   4   1   2      770.67     1000.23     16.55 o
   5   1   2     2224.80     2369.82     43.07 o
   6   1   2      209.18      203.02     10.56 o
   7   1   2      151.42      131.66      6.39 o
   8   1   2      237.11      224.59     10.93 o
   9   1   2       52.08       50.09      2.29 o
  10   1   2       53.62       61.60      1.40 o
  11   1   2      158.55      173.80      4.38 o
 -12   2   2       25.80       28.99      1.43 o
 -11   2   2       53.41       52.77      1.59 o
 -10   2   2      107.25      115.76      5.06 o
  -9   2   2     1100.35     1153.07     36.44 o
  -8   2   2        5.66        7.64      0.53 o
  -7   2   2      339.78      373.48     13.28 o
  -6   2   2      233.98      240.78      6.10 o
  -5   2   2     1319.98     1528.15     39.48 o
  -4   2   2      317.90      324.73      8.20 o
  -3   2   2       61.03       54.62      0.87 o
  -2   2   2     5813.70     6072.14     84.39 o
  -1   2   2     4129.20     4336.64     64.93 o
   0   2   2      310.67      330.26      5.39 o
   1   2   2     7101.09     7425.72     96.94 o
   2   2   2       10.42       12.92      0.24 o
   3   2   2       48.68       48.45      0.79 o
   4   2   2       21.96       29.01      0.45 o
   5   2   2      648.24      682.80     13.07 o
   6   2   2      489.65      510.63     28.04 o
   7   2   2        1.48        1.93      0.38 o
   8   2   2      232.10      224.16      8.53 o
   9   2   2        3.65        6.21      0.58 o
  10   2   2       33.69       35.20      1.26 o
 -13   3   2        4.93        7.75      0.78 o
 -12   3   2      265.22      254.93      6.15 o
 -11   3   2      135.78      140.48      5.93 o
 -10   3   2      285.77      305.39     14.07 o
  -9   3   2       70.69       66.12      2.86 o
  -8   3   2      142.90      134.63      6.01 o
  -7   3   2     1242.96     1277.17     44.18 o
  -6   3   2        5.12       11.36      0.46 o
  -5   3   2     2143.66     2297.59     57.29 o
  -4   3   2       65.38       68.06      1.27 o
  -3   3   2     6571.01     6983.86     90.74 o
  -2   3   2       71.39       66.99      1.11 o
  -1   3   2     3244.10     3248.66     39.96 o
   0   3   2      130.09      128.13      1.46 o
   1   3   2     1569.51     1701.84     20.30 o
   2   3   2      616.60      759.30     11.70 o
   3   3   2     9000.33     9800.56    152.10 o
   4   3   2        1.09        1.37      0.18 o
   5   3   2       27.07       25.07      0.92 o
   6   3   2       48.96       47.08      2.07 o
   7   3   2      228.38      206.64     10.37 o
   8   3   2        9.16       15.19      0.96 o
   9   3   2       37.41       31.83      1.52 o
  10   3   2        5.85        7.99      1.29 o
 -13   4   2       26.40       34.86      1.54 o
 -12   4   2      129.01      131.21      4.94 o
 -11   4   2        0.70        1.14      0.67 o
 -10   4   2       47.84       44.65      2.03 o
  -9   4   2      106.91       98.77      5.09 o
  -8   4   2      243.41      227.74     10.73 o
  -7   4   2      511.39      551.95     15.00 o
  -6   4   2      100.17      112.59      2.79 o
  -5   4   2      138.06      141.30      2.71 o
  -4   4   2      427.71      401.27      4.82 o
  -3   4   2      358.69      382.01      4.20 o
  -2   4   2       54.80       52.11      0.86 o
  -1   4   2     2144.08     2223.09     30.96 o
   0   4   2     1145.40     1325.92     14.64 o
   1   4   2     1035.48     1198.60     13.51 o
   2   4   2       53.95       69.64      0.94 o
   3   4   2      666.62      617.80      8.51 o
   4   4   2        2.54        5.12      0.78 o
   5   4   2      274.29      259.54     12.02 o
   6   4   2       15.35       13.22      0.93 o
   7   4   2      223.99      224.60     14.40 o
   8   4   2       45.75       52.70      1.52 o
   9   4   2      155.94      163.14      2.97 o
 -13   5   2       17.12       23.69      1.23 o
 -12   5   2       93.26       85.86      2.69 o
 -11   5   2      100.86       96.80      2.10 o
 -10   5   2       73.39       61.32      2.43 o
  -9   5   2      316.73      315.78      7.57 o
  -8   5   2        0.39        1.40      0.53 o
  -7   5   2        1.20        2.49      0.59 o
  -6   5   2      849.52      865.92     18.42 o
  -5   5   2     4227.95     4439.64     79.67 o
  -4   5   2       43.25       30.68      0.52 o
  -3   5   2      275.47      292.86      3.78 o
  -2   5   2       27.61       24.80      0.30 o
  -1   5   2      253.33      247.19      2.74 o
   0   5   2      428.70      431.53      5.47 o
   1   5   2     1183.89     1240.84     19.11 o
   2   5   2      570.73      575.36      7.84 o
   3   5   2      260.39      284.39      5.47 o
   4   5   2       51.24       65.83      2.51 o
   5   5   2      930.34      907.18     42.64 o
   6   5   2       82.00       81.18      5.62 o
   7   5   2        4.39        4.92      0.71 o
   8   5   2       28.07       28.65      1.12 o
   9   5   2       68.10       73.41      1.55 o
 -12   6   2       16.17       17.63      1.01 o
 -11   6   2       11.72        8.67      0.63 o
 -10   6   2       25.63       23.40      0.96 o
  -9   6   2       34.12       31.34      1.63 o
  -8   6   2        5.56        7.00      0.55 o
  -7   6   2      187.44      191.66      6.18 o
  -6   6   2      155.34      161.31      4.50 o
  -5   6   2       75.36       70.94      1.32 o
  -4   6   2       29.84       32.93      0.53 o
  -3   6   2      661.89      759.00     10.58 o
  -2   6   2        1.51        1.45      0.30 o
  -1   6   2      168.39      189.21      1.56 o
   0   6   2        2.19        2.60      0.20 o
   1   6   2      412.97      390.55      6.20 o
   2   6   2        9.24        8.04      0.37 o
   3   6   2       56.13       50.28      2.68 o
   4   6   2       37.94       33.76      1.62 o
   5   6   2      527.78      485.23     24.92 o
   6   6   2       15.49       16.47      1.01 o
   7   6   2      133.93      121.73      6.30 o
   8   6   2      126.57      133.03      3.75 o
 -12   7   2      267.99      272.65      8.14 o
 -11   7   2        8.72        6.40      0.57 o
 -10   7   2       17.75       11.40      0.94 o
  -9   7   2      131.11      108.00      2.21 o
  -8   7   2       34.75       39.24      1.20 o
  -7   7   2      615.43      595.86     12.49 o
  -6   7   2      431.06      453.49     14.67 o
  -5   7   2       87.74       95.92      1.95 o
  -4   7   2     1004.25     1007.12     14.45 o
  -3   7   2      129.40      142.93      1.36 o
  -2   7   2        4.89        3.60      0.32 o
  -1   7   2      139.64      161.75      1.54 o
   0   7   2       96.72       97.82      1.08 o
   1   7   2        7.19        8.37      0.60 o
   2   7   2      250.09      229.84     11.61 o
   3   7   2     1053.46     1031.94     45.53 o
   4   7   2      601.72      561.65     29.72 o
   5   7   2       37.67       38.78      1.41 o
   6   7   2        0.43        0.59      0.53 o
   7   7   2      378.16      387.24     15.15 o
   8   7   2        1.70        0.71      0.39 o
 -12   8   2        8.35        7.63      0.56 o
 -11   8   2       12.86       21.14      0.75 o
 -10   8   2       44.91       42.36      1.14 o
  -9   8   2      289.53      285.83     12.10 o
  -8   8   2      227.21      224.91      9.49 o
  -7   8   2       54.29       51.69      2.67 o
  -6   8   2      176.78      164.86      5.21 o
  -5   8   2      107.63      115.01      2.97 o
  -4   8   2       73.47       75.88      1.47 o
  -3   8   2     1526.78     1705.62     26.58 o
  -2   8   2       35.95       48.22      0.85 o
  -1   8   2     1723.17     1922.62     32.03 o
   0   8   2      291.09      321.24      5.11 o
   1   8   2      563.99      577.92     11.44 o
   2   8   2      513.23      526.56     10.13 o
   3   8   2        1.24        1.78      0.34 o
   4   8   2       74.95       61.19      2.99 o
   5   8   2       99.66       99.34      3.23 o
   6   8   2        1.29        1.73      0.70 o
   7   8   2      685.82      687.28     24.94 o
 -11   9   2       23.04       28.96      2.66 o
 -10   9   2       12.57       10.82      0.91 o
  -9   9   2        3.94        6.69      0.74 o
  -8   9   2        0.20        0.72      0.48 o
  -7   9   2        3.46        6.19      0.81 o
  -6   9   2       39.47       43.35      1.63 o
  -5   9   2      155.63      165.96      3.85 o
  -4   9   2      143.25      139.46      2.47 o
  -3   9   2       25.57       29.79      2.12 o
  -2   9   2      163.63      150.45      2.03 o
  -1   9   2      493.83      551.08     11.83 o
   0   9   2       67.60       74.62      1.21 o
   1   9   2      846.58      834.87     20.56 o
   2   9   2        2.38        3.76      0.59 o
   3   9   2       47.22       47.82      1.66 o
   4   9   2       41.71       41.96      1.04 o
   5   9   2        9.79        8.81      0.67 o
   6   9   2        3.48        2.74      0.54 o
 -11  10   2        1.12        0.16      0.29 o
 -10  10   2       71.21       62.48      1.32 o
  -9  10   2       34.23       45.00      1.27 o
  -8  10   2      124.03      114.91      3.28 o
  -7  10   2        6.41        3.28      0.76 o
  -6  10   2        2.55        2.96      0.72 o
  -5  10   2     1191.55     1188.29     19.08 o
  -4  10   2        7.27        9.10      0.94 o
  -3  10   2        1.57        2.58      0.49 o
  -2  10   2      220.58      216.69      4.85 o
  -1  10   2      153.08      156.03      2.52 o
   0  10   2      138.74      132.68      2.55 o
   1  10   2      214.53      218.94      5.33 o
   2  10   2       13.22       13.29      0.93 o
   3  10   2      113.54      123.90      2.12 o
   4  10   2       58.35       51.33      1.12 o
   5  10   2       96.05       91.32      2.80 o
 -11  11   2        0.58        0.05      0.48 o
 -10  11   2      126.51      111.90      4.08 o
  -9  11   2        7.24        8.36      0.90 o
  -8  11   2       16.38       17.47      1.08 o
  -7  11   2       31.61       27.37      1.15 o
  -6  11   2      177.48      174.74      3.54 o
  -5  11   2      268.35      244.94      3.42 o
  -4  11   2        0.69        1.36      0.44 o
  -3  11   2       35.68       36.44      1.02 o
  -2  11   2      275.34      290.49      6.17 o
  -1  11   2        0.31        1.16      0.56 o
   0  11   2       59.86       66.94      1.84 o
   1  11   2        0.09        0.29      0.37 o
   2  11   2       36.89       38.72      1.11 o
   3  11   2       16.04       17.05      0.65 o
   4  11   2       47.84       49.18      1.96 o
 -10  12   2        8.58        7.50      1.14 o
  -9  12   2       26.55       25.74      1.34 o
  -8  12   2        3.94        3.21      0.72 o
  -7  12   2        0.71        3.07      0.64 o
  -6  12   2      135.22      135.90      3.05 o
  -5  12   2       13.11       11.27      0.56 o
  -4  12   2        3.03        3.10      0.48 o
  -3  12   2       51.92       52.29      1.10 o
  -2  12   2       23.30       23.55      0.78 o
  -1  12   2       32.79       27.91      0.80 o
   0  12   2        3.67        1.25      0.64 o
   1  12   2        0.62        0.51      0.34 o
   2  12   2        6.90        5.02      1.34 o
  -8  13   2        7.98        8.58      0.61 o
  -7  13   2       40.64       39.58      1.21 o
  -6  13   2        0.36        0.35      0.46 o
  -5  13   2       19.74       15.13      1.18 o
  -4  13   2       37.70       37.47      0.92 o
  -3  13   2       50.60       55.47      1.25 o
  -2  13   2       21.31       20.70      0.61 o
  -1  13   2        8.41        7.68      0.84 o
   0  13   2       49.47       46.44      1.15 o
   1  13   2        9.99       10.94      0.89 o
  -6  14   2       19.03       20.75      1.11 o
  -5  14   2        8.61        6.22      0.93 o
  -4  14   2       55.57       48.87      2.04 o
  -3  14   2      264.23      250.72      6.55 o
  -2  14   2       52.55       55.93      1.86 o
   1 -15   3       56.98       63.63      1.53 o
   2 -15   3        4.60        1.32      0.75 o
   3 -15   3       67.28       66.36      2.73 o
   4 -15   3       16.35       20.12      0.87 o
   5 -15   3       24.62       25.43      1.16 o
  -2 -14   3       13.03       15.04      0.84 o
  -1 -14   3      460.85      481.37      7.61 o
   0 -14   3      139.89      137.77      2.40 o
   1 -14   3       47.92       50.21      1.25 o
   2 -14   3       34.18       39.25      0.88 o
   3 -14   3       58.74       66.67      1.81 o
   4 -14   3        3.47        2.33      0.52 o
   5 -14   3        0.41        0.24      0.24 o
   6 -14   3       23.29       26.33      0.90 o
   7 -14   3       64.06       80.09      1.92 o
  -3 -13   3       43.87       47.05      1.14 o
  -2 -13   3        2.38        1.51      0.46 o
  -1 -13   3       16.80       20.69      0.91 o
   0 -13   3       38.89       39.78      1.19 o
   1 -13   3      305.15      307.10      4.98 o
   2 -13   3      340.39      345.89      5.05 o
   3 -13   3       17.77       23.09      0.95 o
   4 -13   3        0.75        1.04      0.65 o
   5 -13   3        3.45        5.20      0.49 o
   6 -13   3      241.23      231.37      6.78 o
   7 -13   3        6.91        6.99      0.48 o
   8 -13   3      228.20      225.56      6.57 o
  -5 -12   3       10.99        7.93      0.97 o
  -4 -12   3      128.26      137.78      2.59 o
  -3 -12   3        5.12        6.84      0.62 o
  -2 -12   3       39.18       42.65      1.35 o
  -1 -12   3       24.30       22.93      1.18 o
   0 -12   3       24.50       24.20      1.21 o
   1 -12   3      313.83      306.56      4.47 o
   2 -12   3      128.93      109.33      1.92 o
   3 -12   3       82.31       74.08      1.43 o
   4 -12   3       42.71       40.25      0.85 o
   5 -12   3       26.40       17.53      0.58 o
   6 -12   3       37.13       36.63      1.22 o
   7 -12   3       60.08       47.09      1.29 o
   8 -12   3        9.01       15.69      0.77 o
   9 -12   3       15.01       21.28      0.71 o
  -6 -11   3      334.47      336.51      5.53 o
  -5 -11   3       27.50       24.98      1.09 o
  -4 -11   3        2.23        2.81      0.48 o
  -3 -11   3      100.26       90.31      1.98 o
  -2 -11   3        7.78        7.28      0.72 o
  -1 -11   3        8.66        7.31      0.79 o
   0 -11   3       61.24       57.87      1.12 o
   1 -11   3       46.79       53.68      1.26 o
   2 -11   3      112.05      106.55      1.58 o
   3 -11   3      335.28      339.24      6.87 o
   4 -11   3      330.29      329.04      8.80 o
   5 -11   3      174.25      162.23      3.85 o
   6 -11   3      138.78      144.94      3.58 o
   7 -11   3      109.13       99.87      1.70 o
   8 -11   3       95.13       84.51      1.93 o
   9 -11   3       10.14       10.38      0.59 o
  10 -11   3        1.30        1.53      0.46 o
  -7 -10   3      425.00      424.64      6.90 o
  -6 -10   3      178.60      168.78      3.13 o
  -5 -10   3       55.66       60.37      1.72 o
  -4 -10   3      199.20      187.40      3.68 o
  -3 -10   3      299.24      278.77      4.52 o
  -2 -10   3      112.76      102.26      1.73 o
  -1 -10   3       38.05       37.19      1.08 o
   0 -10   3      431.18      434.41      6.03 o
   1 -10   3       81.14       78.90      1.50 o
   2 -10   3      324.43      306.85      5.04 o
   3 -10   3       45.50       40.38      1.22 o
   4 -10   3        4.30        5.93      0.56 o
   5 -10   3       99.31       96.52      3.33 o
   6 -10   3      327.26      322.66      6.52 o
   7 -10   3        0.97        2.63      0.56 o
   8 -10   3        5.31        7.68      0.62 o
   9 -10   3       53.64       50.90      1.55 o
  10 -10   3        9.92       12.90      0.94 o
  -8  -9   3       69.69       65.95      1.96 o
  -7  -9   3       46.00       40.18      0.87 o
  -6  -9   3       30.59       32.47      1.11 o
  -5  -9   3       22.15       25.41      1.03 o
  -4  -9   3     1707.69     1701.00     28.97 o
  -3  -9   3      494.74      468.87      8.30 o
  -2  -9   3      278.47      263.98      6.28 o
  -1  -9   3      570.15      560.08     11.55 o
   0  -9   3       55.05       52.83      1.09 o
   1  -9   3      201.85      195.36      3.04 o
   2  -9   3      274.94      250.57      4.81 o
   3  -9   3      112.87      109.02      2.53 o
   4  -9   3      265.32      254.25      7.37 o
   5  -9   3        0.99        1.17      0.34 o
   6  -9   3      417.45      420.07      6.49 o
   7  -9   3      229.96      209.12      4.16 o
   8  -9   3      531.86      497.38      7.50 o
   9  -9   3        0.12        0.99      0.68 o
  10  -9   3        1.18        2.39      0.68 o
  11  -9   3      165.76      189.82      3.31 o
  -9  -8   3       16.53       15.33      1.36 o
  -8  -8   3       10.02       12.60      0.47 o
  -7  -8   3      261.27      271.45      3.78 o
  -6  -8   3      171.83      166.32      2.69 o
  -5  -8   3     1263.68     1133.67     23.58 o
  -4  -8   3       43.29       44.12      1.23 o
  -3  -8   3        4.33        6.85      0.57 o
  -2  -8   3      458.91      445.45     11.11 o
  -1  -8   3      225.72      196.02      4.04 o
   0  -8   3       74.11       76.10      1.42 o
   1  -8   3        0.89        1.35      0.20 o
   2  -8   3      283.74      279.02      6.04 o
   3  -8   3      450.36      403.18      6.83 o
   4  -8   3      534.07      485.89     13.27 o
   5  -8   3     1336.78     1225.98     29.51 o
   6  -8   3      257.65      243.58      5.27 o
   7  -8   3      141.18      136.55      3.81 o
   8  -8   3       73.07       74.72      2.66 o
   9  -8   3      426.88      433.76      8.93 o
  10  -8   3       95.23       94.83      2.42 o
  11  -8   3        0.18        0.41      0.43 o
  -9  -7   3       14.49       12.00      0.67 o
  -8  -7   3        7.24       10.57      0.72 o
  -7  -7   3      195.34      169.78      2.61 o
  -6  -7   3       16.52       16.90      0.82 o
  -5  -7   3      125.90      117.97      2.54 o
  -4  -7   3       99.90      100.02      2.59 o
  -3  -7   3      100.52       87.15      2.60 o
  -2  -7   3      931.41     1032.57     18.13 o
  -1  -7   3       29.90       38.01      0.53 o
   0  -7   3     1131.07     1109.98     19.28 o
   1  -7   3     1911.95     1952.41     34.84 o
   2  -7   3       65.89       62.55      1.36 o
   3  -7   3      474.07      482.71      7.86 o
   4  -7   3     1014.46     1010.71     22.23 o
   5  -7   3        8.72       13.12      0.43 o
   6  -7   3      317.92      275.24      5.47 o
   7  -7   3        9.46       10.02      0.72 o
   8  -7   3      501.49      505.51     10.54 o
   9  -7   3        0.87        1.01      0.47 o
  10  -7   3       48.81       51.26      1.76 o
  11  -7   3       83.03       91.12      2.60 o
 -10  -6   3        3.71        5.21      0.80 o
  -9  -6   3       39.15       38.54      0.97 o
  -8  -6   3       26.18       30.53      1.29 o
  -7  -6   3       68.36       68.10      1.44 o
  -6  -6   3        1.57        0.92      0.43 o
  -5  -6   3        7.78        7.36      0.56 o
  -4  -6   3      209.73      211.23      3.90 o
  -3  -6   3      591.45      518.04     10.72 o
  -2  -6   3     1654.98     1726.57     37.20 o
  -1  -6   3        3.59        4.94      0.36 o
   0  -6   3       61.89       49.04      0.71 o
   1  -6   3     3846.20     3591.85     80.36 o
   2  -6   3       20.32        9.27      0.31 o
   3  -6   3     2288.29     2234.94     45.68 o
   4  -6   3       89.91      100.89      2.30 o
   5  -6   3      565.39      549.61     12.38 o
   6  -6   3       76.84       63.54      1.66 o
   7  -6   3        2.48        2.41      0.60 o
   8  -6   3      144.98      145.01      2.81 o
   9  -6   3      453.91      451.28     13.10 o
  10  -6   3      123.41      115.22      2.78 o
  11  -6   3       21.24       25.06      1.01 o
 -10  -5   3       12.45        9.70      0.99 o
  -9  -5   3        5.49        6.13      0.60 o
  -8  -5   3      345.70      351.30      5.90 o
  -7  -5   3      633.13      642.06     15.41 o
  -6  -5   3       31.28       30.68      0.98 o
  -5  -5   3      164.31      154.94      4.08 o
  -4  -5   3       15.58       15.05      0.37 o
  -3  -5   3      172.56      173.53      3.51 o
  -2  -5   3      242.30      227.00      4.22 o
  -1  -5   3      833.86      848.53     16.98 o
   0  -5   3     2697.40     2581.56     55.91 o
   1  -5   3      818.23      846.87     16.16 o
   2  -5   3     1073.12     1020.54     18.69 o
   3  -5   3      584.98      566.58     11.15 o
   4  -5   3      422.24      445.51      9.74 o
   5  -5   3      119.90      123.88      2.27 o
   6  -5   3       41.92       41.76      1.02 o
   7  -5   3       78.57       63.21      2.64 o
   8  -5   3       58.20       52.60      2.07 o
   9  -5   3      718.33      703.01     15.36 o
  10  -5   3       58.62       56.69      1.37 o
  11  -5   3        5.58        3.91      0.59 o
 -11  -4   3      323.80      365.19      8.98 o
 -10  -4   3      504.51      501.74     12.51 o
  -9  -4   3      235.20      226.71      7.55 o
  -8  -4   3      769.64      731.96     13.42 o
  -7  -4   3      514.96      492.26      9.14 o
  -6  -4   3      691.19      664.69     13.47 o
  -5  -4   3       34.17       21.89      0.54 o
  -4  -4   3        0.02        0.47      0.18 o
  -3  -4   3     1315.68     1433.74     41.41 o
  -2  -4   3     1025.52     1066.16     27.65 o
  -1  -4   3     1290.25     1214.02     25.66 o
   0  -4   3     1668.91     1620.26     32.63 o
   1  -4   3     1188.17     1145.63     21.60 o
   2  -4   3       27.75       43.07      0.93 o
   3  -4   3      738.88      691.13     14.96 o
   4  -4   3      122.54      111.49      2.58 o
   5  -4   3        7.94        8.99      0.31 o
   6  -4   3      379.49      374.88     10.53 o
   7  -4   3        9.63        6.84      1.54 o
   8  -4   3      155.05      158.84      5.50 o
   9  -4   3       44.19       43.40      1.72 o
  10  -4   3       55.51       51.62      1.20 o
  11  -4   3        5.63        7.47      0.66 o
 -11  -3   3       46.46       45.73      1.83 o
 -10  -3   3        1.99        1.83      0.68 o
  -9  -3   3       45.48       61.57      1.79 o
  -8  -3   3      289.17      302.58      6.23 o
  -7  -3   3       13.40       13.75      0.57 o
  -6  -3   3      184.25      182.11      2.76 o
  -5  -3   3     2202.72     2350.46     51.12 o
  -4  -3   3      415.87      446.97      8.24 o
  -3  -3   3      287.45      289.54      8.77 o
  -2  -3   3       59.00       60.77      1.75 o
  -1  -3   3     2022.04     1744.54     45.80 o
   0  -3   3     1325.43     1229.42     27.66 o
   1  -3   3     1486.33     1344.46     26.79 o
   2  -3   3     1123.54     1039.54     25.53 o
   3  -3   3      236.25      285.35      9.00 o
   4  -3   3      946.55      904.81     24.01 o
   5  -3   3      418.59      397.77      8.38 o
   6  -3   3       33.16       32.67      0.86 o
   7  -3   3      303.96      296.79      7.59 o
   8  -3   3      299.90      300.76      9.49 o
   9  -3   3      719.81      721.08     30.31 o
  10  -3   3        5.00        5.90      0.63 o
  11  -3   3       76.45       72.85      2.65 o
 -12  -2   3      242.66      284.25      8.53 o
 -11  -2   3       25.20       29.65      1.32 o
 -10  -2   3      506.00      510.84     11.59 o
  -9  -2   3      318.87      335.69      8.70 o
  -8  -2   3      546.27      562.43     14.17 o
  -7  -2   3      528.95      524.72     10.36 o
  -6  -2   3      506.40      538.40     11.29 o
  -5  -2   3       92.59       91.17      2.33 o
  -4  -2   3     6153.61     5886.61    129.14 o
  -3  -2   3      407.51      391.11     13.16 o
  -2  -2   3     1260.25     1101.73     37.70 o
  -1  -2   3     2747.96     2403.14     67.44 o
   0  -2   3     1214.71     1019.88     28.24 o
   1  -2   3    14588.99    12474.91    437.39 o
   2  -2   3      915.05      906.88     25.53 o
   3  -2   3       34.08       30.03      0.96 o
   4  -2   3      123.23       96.87      2.70 o
   5  -2   3      189.41      179.36      4.49 o
   6  -2   3      238.57      238.85      6.53 o
   7  -2   3        0.00        0.31      0.33 o
   8  -2   3       15.22       15.85      0.80 o
   9  -2   3       69.76       71.48      2.14 o
  10  -2   3        7.50        8.46      0.47 o
  11  -2   3       56.58       61.37      1.91 o
 -12  -1   3       98.06      108.30      3.00 o
 -11  -1   3      392.15      437.96     15.01 o
 -10  -1   3        0.14        0.92      0.73 o
  -9  -1   3      163.62      165.52      5.97 o
  -8  -1   3       60.16       58.88      2.74 o
  -7  -1   3      535.66      556.61     13.95 o
  -6  -1   3      390.59      476.72      8.33 o
  -5  -1   3      973.32     1108.62     21.09 o
  -4  -1   3      835.79      942.66     24.08 o
  -3  -1   3     2659.67     2475.96     54.96 o
  -2  -1   3        0.95        1.76      0.27 o
  -1  -1   3     1396.61     1360.36     21.39 o
   0  -1   3    15453.62    14038.23    211.34 o
   1  -1   3        4.62        8.12      0.33 o
   2  -1   3     1856.20     1697.89     39.42 o
   3  -1   3      426.08      463.38     11.54 o
   4  -1   3      512.09      534.10     14.20 o
   5  -1   3      725.11      677.98     15.59 o
   6  -1   3      203.50      207.86      8.30 o
   7  -1   3      263.71      244.78      8.96 o
   8  -1   3        4.13        5.21      0.97 o
   9  -1   3       29.55       29.15      1.26 o
  10  -1   3      355.28      375.48     11.84 o
  11  -1   3        8.51        9.41      0.45 o
 -12   0   3      416.74      444.48     14.06 o
 -11   0   3       68.35       69.06      2.21 o
 -10   0   3       22.28       25.70      1.14 o
  -9   0   3      197.72      202.28      7.33 o
  -8   0   3      974.33     1025.50     35.59 o
  -7   0   3       14.69       14.63      0.55 o
  -6   0   3       51.74       65.55      1.20 o
  -5   0   3      626.34      720.63     15.22 o
  -4   0   3       25.25       19.87      0.43 o
  -3   0   3     1672.61     1553.78     33.06 o
  -2   0   3     3389.00     3267.45     49.28 o
  -1   0   3     2804.05     2661.32     27.87 o
   0   0   3    12561.02    12371.94    182.35 o
   1   0   3       84.93       97.14      1.37 o
   2   0   3       55.65       47.77      0.90 o
   3   0   3        1.18        1.46      0.19 o
   4   0   3      370.75      432.98      9.83 o
   5   0   3      192.25      177.87      3.73 o
   6   0   3      146.06      156.18      6.45 o
   7   0   3      103.98       93.71      3.53 o
   8   0   3      128.14      127.26      4.57 o
   9   0   3       45.07       39.71      1.26 o
  10   0   3       14.20       16.71      0.70 o
  11   0   3       26.36       25.74      1.55 o
 -12   1   3       19.84       20.11      0.84 o
 -11   1   3      216.88      250.06      8.01 o
 -10   1   3       21.90       26.33      1.50 o
  -9   1   3       20.93       24.60      2.08 o
  -8   1   3      195.60      207.39      6.90 o
  -7   1   3     1334.95     1397.80     30.10 o
  -6   1   3      400.63      423.79      8.89 o
  -5   1   3     3826.39     3873.97    106.23 o
  -4   1   3     2866.78     2838.23     60.80 o
  -3   1   3      562.07      635.55     10.91 o
  -2   1   3     2282.71     2245.70     27.85 o
  -1   1   3       22.26       24.86      0.49 o
   0   1   3     2941.15     2958.05     48.64 o
   1   1   3       53.93       61.03      0.92 o
   2   1   3     2744.16     2767.41     33.41 o
   3   1   3     1619.44     1702.37     36.79 o
   4   1   3       48.09       79.93      1.19 o
   5   1   3      277.59      313.28      4.91 o
   6   1   3      852.91      845.52     39.70 o
   7   1   3        9.02       10.89      0.79 o
   8   1   3      939.08      916.45     31.41 o
   9   1   3       41.14       36.52      1.19 o
  10   1   3       18.38       19.91      0.86 o
 -13   2   3        4.57        2.46      0.58 o
 -12   2   3       38.75       38.16      1.86 o
 -11   2   3        8.27        8.27      0.66 o
 -10   2   3      779.50      800.94     48.47 o
  -9   2   3      332.72      342.52     11.67 o
  -8   2   3      379.92      390.18      9.41 o
  -7   2   3        5.29        3.66      0.25 o
  -6   2   3       57.66       45.55      1.38 o
  -5   2   3        5.56       10.45      0.48 o
  -4   2   3     1428.36     1536.90     23.90 o
  -3   2   3      739.22      785.31     13.80 o
  -2   2   3       91.43      107.58      1.39 o
  -1   2   3      431.02      425.66      6.43 o
   0   2   3     4019.71     4139.10     47.39 o
   1   2   3     1275.34     1421.52     16.46 o
   2   2   3      609.46      651.55      8.66 o
   3   2   3       55.67       51.05      0.99 o
   4   2   3        0.27        0.50      0.17 o
   5   2   3      448.24      446.45      8.91 o
   6   2   3       67.73       64.36      1.22 o
   7   2   3       20.31       16.34      0.96 o
   8   2   3       22.82       20.39      1.05 o
   9   2   3        2.82        1.54      0.38 o
  10   2   3        5.78        5.18      0.67 o
 -13   3   3      342.76      403.58     18.66 o
 -12   3   3       31.46       36.87      1.71 o
 -11   3   3      118.31      114.73      4.63 o
 -10   3   3     1148.49     1129.73     87.04 o
  -9   3   3     1038.86     1079.53     42.43 o
  -8   3   3      332.35      333.68     13.77 o
  -7   3   3        2.55        2.73      0.33 o
  -6   3   3     1503.33     1505.95     43.98 o
  -5   3   3     1664.57     1900.37     42.35 o
  -4   3   3      710.77      772.28     12.22 o
  -3   3   3     2497.16     2512.17     34.79 o
  -2   3   3     2048.24     2221.29     38.69 o
  -1   3   3     2010.12     2138.99     26.22 o
   0   3   3      483.27      495.52      7.06 o
   1   3   3       34.57       33.97      0.56 o
   2   3   3       60.17       51.58      0.66 o
   3   3   3      148.72      156.47      2.80 o
   4   3   3      517.55      471.10     11.94 o
   5   3   3      506.64      495.67     19.98 o
   6   3   3      222.21      192.24     10.79 o
   7   3   3        0.55        0.78      0.46 o
   8   3   3      126.97      123.64      7.23 o
   9   3   3       31.77       41.70      1.35 o
 -13   4   3       22.71       25.49      1.01 o
 -12   4   3        2.68        2.96      0.75 o
 -11   4   3       63.79       59.71      3.74 o
 -10   4   3       10.88       16.67      1.36 o
  -9   4   3       99.95       95.18      3.67 o
  -8   4   3      631.79      612.20     21.05 o
  -7   4   3     1251.21     1356.37     32.78 o
  -6   4   3       68.54       77.86      2.17 o
  -5   4   3     1352.64     1470.63     27.67 o
  -4   4   3     2813.17     3146.44     35.46 o
  -3   4   3      191.37      182.51      2.97 o
  -2   4   3       23.84       28.82      0.49 o
  -1   4   3      895.93      990.12     15.42 o
   0   4   3      142.21      148.54      1.76 o
   1   4   3       99.62      117.18      1.04 o
   2   4   3      216.11      258.57      4.06 o
   3   4   3       83.44       89.80      2.28 o
   4   4   3      205.19      217.44      7.87 o
   5   4   3      407.37      394.83     14.55 o
   6   4   3       43.12       46.61      3.62 o
   7   4   3       32.27       25.52      1.22 o
   8   4   3       33.35       34.66      1.19 o
   9   4   3       29.93       33.53      1.01 o
 -13   5   3       10.59        7.70      0.70 o
 -12   5   3       23.05       22.89      1.68 o
 -11   5   3      551.81      578.30     23.11 o
 -10   5   3      120.14       99.46      3.98 o
  -9   5   3       18.59       17.81      0.88 o
  -8   5   3      658.41      579.78     18.83 o
  -7   5   3       87.43       84.03      3.34 o
  -6   5   3        1.75        2.38      0.35 o
  -5   5   3       14.33       23.17      0.55 o
  -4   5   3       35.16       60.19      1.28 o
  -3   5   3      653.70      703.87     10.43 o
  -2   5   3     1230.00     1337.70     18.97 o
  -1   5   3     2734.86     3025.83     49.29 o
   0   5   3        1.02        3.63      0.29 o
   1   5   3     1877.46     2156.74     33.25 o
   2   5   3      480.73      485.85      7.58 o
   3   5   3      252.26      268.67      9.51 o
   4   5   3     2383.63     2406.10     84.79 o
   5   5   3      459.94      442.71     19.67 o
   6   5   3      505.65      476.97     32.86 o
   7   5   3      324.30      292.64     16.49 o
   8   5   3       76.25       76.28      1.95 o
 -12   6   3       34.23       28.00      1.07 o
 -11   6   3        1.11        0.40      0.38 o
 -10   6   3       71.67       61.80      1.65 o
  -9   6   3       86.91       82.57      3.15 o
  -8   6   3       45.74       48.35      1.63 o
  -7   6   3       97.80       97.60      3.31 o
  -6   6   3      121.39      127.72      4.53 o
  -5   6   3        1.00        1.83      0.25 o
  -4   6   3      121.23      158.09      2.07 o
  -3   6   3     1104.90     1318.85     18.37 o
  -2   6   3       59.45       86.05      1.46 o
  -1   6   3        0.10        0.86      0.20 o
   0   6   3      101.18      130.99      1.92 o
   1   6   3       92.01       91.35      1.93 o
   2   6   3      557.75      577.96     19.68 o
   3   6   3      138.53      139.41      5.13 o
   4   6   3      190.90      175.02      7.21 o
   5   6   3      653.31      602.02     30.55 o
   6   6   3        1.90        0.72      0.35 o
   7   6   3        1.86        1.74      0.51 o
   8   6   3        0.10        0.62      0.34 o
 -12   7   3       13.08       14.39      1.09 o
 -11   7   3       66.54       69.38      1.38 o
 -10   7   3      107.80       93.69      1.84 o
  -9   7   3      580.33      547.81     17.02 o
  -8   7   3      654.65      579.27     25.36 o
  -7   7   3       31.23       35.67      2.05 o
  -6   7   3      299.74      264.19     10.77 o
  -5   7   3      145.12      148.55      3.74 o
  -4   7   3      388.76      414.44      4.60 o
  -3   7   3      525.56      557.33      5.79 o
  -2   7   3        4.77        3.89      0.40 o
  -1   7   3     1660.21     1920.24     26.46 o
   0   7   3       38.07       33.13      0.68 o
   1   7   3       19.35       14.83      0.70 o
   2   7   3      138.23      131.35      4.68 o
   3   7   3       52.29       54.74      2.58 o
   4   7   3      338.61      303.99     14.28 o
   5   7   3      238.08      211.62     11.26 o
   6   7   3      140.78      114.88      6.62 o
   7   7   3      285.65      279.52      8.20 o
 -12   8   3        0.37        0.04      0.38 o
 -11   8   3        0.97        0.81      0.42 o
 -10   8   3       14.95       16.48      0.95 o
  -9   8   3       95.10       83.56      3.38 o
  -8   8   3       35.94       28.01      1.13 o
  -7   8   3        3.29        3.77      0.64 o
  -6   8   3       26.66       27.16      1.27 o
  -5   8   3      697.65      708.58     14.53 o
  -4   8   3        5.58        4.98      0.45 o
  -3   8   3      111.27      119.64      2.48 o
  -2   8   3       70.27       83.71      1.78 o
  -1   8   3        6.82        6.50      0.88 o
   0   8   3       36.62       38.64      0.84 o
   1   8   3       15.29       18.03      1.02 o
   2   8   3       17.55       16.28      0.73 o
   3   8   3        4.82        5.02      0.65 o
   4   8   3        1.88        2.08      0.44 o
   5   8   3       18.36       22.28      1.32 o
   6   8   3       37.46       25.90      1.38 o
 -11   9   3        8.81        4.16      3.12 o
 -10   9   3       51.92       41.08      2.92 o
  -9   9   3      205.87      207.04      6.24 o
  -8   9   3       45.33       44.98      2.28 o
  -7   9   3      199.25      216.56      8.52 o
  -6   9   3      365.96      338.30     11.69 o
  -5   9   3       28.43       26.11      0.83 o
  -4   9   3       28.05       29.56      0.89 o
  -3   9   3       17.02       14.60      0.73 o
  -2   9   3       50.49       55.45      1.49 o
  -1   9   3       70.40       69.97      1.18 o
   0   9   3      445.41      476.06      6.77 o
   1   9   3      578.83      602.16     12.85 o
   2   9   3       76.88       80.09      2.25 o
   3   9   3        0.75        0.39      0.30 o
   4   9   3       12.78       13.51      0.66 o
   5   9   3       69.62       76.38      3.02 o
 -11  10   3       16.44       15.86      1.16 o
 -10  10   3        9.33        7.49      0.58 o
  -9  10   3        4.75        4.11      0.52 o
  -8  10   3       70.01       65.85      1.69 o
  -7  10   3       30.96       33.55      1.42 o
  -6  10   3        1.71        4.09      1.18 o
  -5  10   3        9.04        7.16      0.80 o
  -4  10   3       81.94       85.08      2.62 o
  -3  10   3        0.82        0.66      0.40 o
  -2  10   3       55.86       58.39      1.21 o
  -1  10   3        1.69        1.16      0.39 o
   0  10   3        5.80        6.76      0.57 o
   1  10   3      550.74      542.36     11.43 o
   2  10   3       97.66       94.44      2.64 o
   3  10   3        0.33        0.30      0.25 o
   4  10   3       48.92       51.42      0.89 o
 -10  11   3       68.74       76.53      1.95 o
  -9  11   3        5.87        5.41      1.07 o
  -8  11   3      189.85      177.19      3.53 o
  -7  11   3       54.32       61.15      1.69 o
  -6  11   3       65.28       64.79      1.80 o
  -5  11   3      307.96      302.23      6.85 o
  -4  11   3       96.01       94.21      1.72 o
  -3  11   3        0.99        0.81      0.35 o
  -2  11   3        9.95       11.47      0.62 o
  -1  11   3      703.98      702.27     21.39 o
   0  11   3       64.19       62.13      1.40 o
   1  11   3      112.41      109.02      2.43 o
   2  11   3        1.24        1.16      0.47 o
   3  11   3      159.12      158.17      2.81 o
  -9  12   3        0.25        0.78      0.52 o
  -8  12   3        6.68        8.83      0.61 o
  -7  12   3        0.12        0.19      0.33 o
  -6  12   3        5.58        4.63      0.58 o
  -5  12   3       34.75       36.93      0.89 o
  -4  12   3       24.43       21.02      0.67 o
  -3  12   3        8.50        8.11      0.53 o
  -2  12   3       26.77       27.21      0.87 o
  -1  12   3      200.74      197.61      5.05 o
   0  12   3      185.32      187.10      5.24 o
   1  12   3       25.90       20.86      1.10 o
   2  12   3        7.38        4.82      0.65 o
  -8  13   3       29.16       23.44      1.18 o
  -7  13   3        2.91        1.83      0.74 o
  -6  13   3        0.15        0.35      0.66 o
  -5  13   3       11.22        9.70      0.47 o
  -4  13   3       25.13       24.65      1.05 o
  -3  13   3       30.55       33.25      0.93 o
  -2  13   3       33.18       31.40      1.06 o
  -1  13   3        2.48        1.43      0.91 o
   0  13   3        0.25        0.47      0.50 o
   1 -15   4        0.75        0.65      0.45 o
   2 -15   4        1.94        0.56      0.39 o
   3 -15   4        6.57        2.31      0.60 o
   4 -15   4        2.93        3.41      0.48 o
  -2 -14   4        0.10        0.19      0.35 o
  -1 -14   4      129.20      149.21      2.38 o
   0 -14   4       27.30       27.47      1.02 o
   1 -14   4      683.68      683.32      9.30 o
   2 -14   4       58.54       56.59      1.37 o
   3 -14   4       24.10       26.55      0.88 o
   4 -14   4        0.38        0.43      0.40 o
   5 -14   4       56.67       61.46      1.75 o
   6 -14   4       29.37       28.66      1.20 o
   7 -14   4        0.10        0.27      0.47 o
  -4 -13   4        0.23        0.31      0.50 o
  -3 -13   4        2.32        2.19      0.42 o
  -2 -13   4       58.46       58.61      1.34 o
  -1 -13   4      183.06      177.24      3.27 o
   0 -13   4       65.37       66.02      1.64 o
   1 -13   4      293.89      274.26      3.90 o
   2 -13   4      318.57      299.69      5.45 o
   3 -13   4       10.17        8.14      0.65 o
   4 -13   4       36.97       35.67      1.01 o
   5 -13   4       21.99       17.95      0.65 o
   6 -13   4       25.13       19.47      0.56 o
   7 -13   4      244.97      248.62      3.50 o
   8 -13   4       13.57       15.16      0.72 o
  -5 -12   4       41.31       40.46      1.50 o
  -4 -12   4        0.12        0.18      0.39 o
  -3 -12   4       60.84       64.57      1.52 o
  -2 -12   4       19.57       25.36      1.07 o
  -1 -12   4       73.13       70.14      1.48 o
   0 -12   4       64.68       49.41      0.97 o
   1 -12   4      716.48      747.00     10.28 o
   2 -12   4      488.04      474.20      8.16 o
   3 -12   4      631.35      659.07     13.65 o
   4 -12   4      160.84      172.94      3.00 o
   5 -12   4       52.30       55.04      1.40 o
   6 -12   4       43.96       46.49      1.01 o
   7 -12   4      314.57      320.50      4.95 o
   8 -12   4       23.88       26.45      0.89 o
   9 -12   4       12.80       12.84      0.76 o
  -6 -11   4      187.88      182.74      3.13 o
  -5 -11   4        1.33        2.36      0.59 o
  -4 -11   4        0.65        1.61      0.82 o
  -3 -11   4       52.43       48.11      1.15 o
  -2 -11   4        0.29        0.88      0.37 o
  -1 -11   4      247.65      216.19      3.11 o
   0 -11   4      262.69      234.44      3.30 o
   1 -11   4       44.14       40.38      0.91 o
   2 -11   4      231.59      221.64      2.96 o
   3 -11   4       50.36       50.79      1.21 o
   4 -11   4        7.37        7.59      0.60 o
   5 -11   4       16.35       17.61      0.63 o
   6 -11   4       50.90       49.46      1.06 o
   7 -11   4       33.53       27.82      0.89 o
   8 -11   4       32.48       35.03      0.91 o
   9 -11   4        7.18        7.87      0.71 o
  10 -11   4        0.22        0.36      0.37 o
  -7 -10   4      136.82      137.38      3.16 o
  -6 -10   4       51.88       48.11      1.06 o
  -5 -10   4      341.58      348.87      5.51 o
  -4 -10   4        0.80        1.01      0.44 o
  -3 -10   4      427.14      410.80      5.87 o
  -2 -10   4      231.17      227.71      3.28 o
  -1 -10   4        7.61       12.40      1.52 o
   0 -10   4      582.79      557.26      7.46 o
   1 -10   4      787.52      750.02     10.18 o
   2 -10   4      237.26      230.40      4.81 o
   3 -10   4      664.88      673.65     12.96 o
   4 -10   4     1368.21     1335.43     30.46 o
   5 -10   4     1547.83     1436.92     43.18 o
   6 -10   4       23.95       21.11      0.69 o
   7 -10   4       70.03       60.98      1.57 o
   8 -10   4      301.45      317.42      5.27 o
   9 -10   4       65.45       77.99      2.07 o
  10 -10   4      110.44      126.07      2.41 o
  -8  -9   4      105.41      117.15      2.36 o
  -7  -9   4       70.45       72.96      1.27 o
  -6  -9   4       11.95       12.23      0.68 o
  -5  -9   4        1.08        0.72      0.44 o
  -4  -9   4       79.30       78.35      1.59 o
  -3  -9   4      701.22      631.34      8.98 o
  -2  -9   4        5.17        7.56      0.69 o
  -1  -9   4      130.06      125.60      2.00 o
   0  -9   4      129.43      140.61      1.87 o
   1  -9   4        3.61        5.68      0.48 o
   2  -9   4      294.13      282.44      3.86 o
   3  -9   4       42.39       40.88      0.92 o
   4  -9   4       13.47       13.18      0.73 o
   5  -9   4      132.42      123.11      2.90 o
   6  -9   4        1.18        1.93      0.47 o
   7  -9   4        3.68        4.26      0.49 o
   8  -9   4      102.36       92.72      1.52 o
   9  -9   4       33.13       32.01      1.06 o
  10  -9   4      194.60      226.66      4.89 o
  -9  -8   4       54.45       57.98      1.32 o
  -8  -8   4      182.81      181.23      3.43 o
  -7  -8   4      624.58      607.56      9.98 o
  -6  -8   4        2.97        5.25      0.47 o
  -5  -8   4      136.05      121.74      2.11 o
  -4  -8   4      408.65      389.09      5.28 o
  -3  -8   4      496.79      481.98      6.70 o
  -2  -8   4        6.38       10.14      0.63 o
  -1  -8   4       53.98       55.33      0.95 o
   0  -8   4      998.47      953.06     16.25 o
   1  -8   4     1554.32     1524.98     24.59 o
   2  -8   4       41.57       33.63      0.49 o
   3  -8   4      155.87      147.49      3.10 o
   4  -8   4      379.03      372.65      9.40 o
   5  -8   4        0.92        1.36      0.34 o
   6  -8   4      108.71      104.25      2.20 o
   7  -8   4      724.09      691.48     13.70 o
   8  -8   4      123.37      130.74      2.35 o
   9  -8   4        0.52        0.93      0.41 o
  10  -8   4        5.92        8.67      0.63 o
  11  -8   4       82.97       97.60      1.91 o
  -9  -7   4      235.91      212.08      5.25 o
  -8  -7   4        1.62        1.74      0.39 o
  -7  -7   4       45.43       44.21      1.04 o
  -6  -7   4      395.89      374.99      5.28 o
  -5  -7   4       15.63       15.56      0.67 o
  -4  -7   4      162.44      164.38      3.80 o
  -3  -7   4        4.87       11.76      0.35 o
  -2  -7   4      888.19      898.73     14.42 o
  -1  -7   4       56.21       58.30      0.91 o
   0  -7   4      148.83      166.65      2.67 o
   1  -7   4     1239.50     1339.87     20.58 o
   2  -7   4      159.53      144.78      2.04 o
   3  -7   4      120.21      112.34      1.93 o
   4  -7   4        0.05        0.78      0.23 o
   5  -7   4      137.54      127.45      3.41 o
   6  -7   4       18.58       21.56      0.89 o
   7  -7   4      243.39      231.41      4.15 o
   8  -7   4      199.77      194.19      3.85 o
   9  -7   4      185.31      180.27      3.59 o
  10  -7   4        0.02        0.05      0.27 o
  11  -7   4        0.92        0.71      0.42 o
 -10  -6   4      199.11      202.16      5.23 o
  -9  -6   4        0.99        0.84      0.48 o
  -8  -6   4       11.39       14.92      0.82 o
  -7  -6   4      227.65      218.88      5.56 o
  -6  -6   4      568.18      542.40     11.18 o
  -5  -6   4      197.59      188.88      4.18 o
  -4  -6   4      304.78      297.12      6.73 o
  -3  -6   4      538.01      580.14     11.89 o
  -2  -6   4      200.23      164.42      3.11 o
  -1  -6   4      642.33      546.20      8.60 o
   0  -6   4     1561.43     1687.38     26.43 o
   1  -6   4      775.55      795.80     13.40 o
   2  -6   4      781.37      772.29     10.29 o
   3  -6   4     1358.53     1290.98     19.97 o
   4  -6   4      682.05      654.03     12.28 o
   5  -6   4       37.35       43.24      0.93 o
   6  -6   4        4.60        6.03      0.50 o
   7  -6   4      763.34      748.90     19.24 o
   8  -6   4        4.69       10.12      2.83 o
   9  -6   4     1877.38     1900.71     42.96 o
  10  -6   4      117.37      123.55      3.43 o
  11  -6   4       53.75       57.62      1.38 o
 -11  -5   4       44.37       44.28      1.26 o
 -10  -5   4        3.61        3.23      0.67 o
  -9  -5   4      301.87      314.04      9.71 o
  -8  -5   4      145.05      129.98      3.30 o
  -7  -5   4       84.39       74.96      1.42 o
  -6  -5   4      329.35      306.51      8.31 o
  -5  -5   4       37.08       37.84      0.91 o
  -4  -5   4      290.14      286.98      4.12 o
  -3  -5   4      139.99      127.94      2.53 o
  -2  -5   4      102.06      116.92      2.28 o
  -1  -5   4       46.75       61.53      1.03 o
   0  -5   4       55.05       57.67      1.00 o
   1  -5   4     1088.30     1233.93     19.06 o
   2  -5   4      180.75      213.68      3.40 o
   3  -5   4      571.33      593.03     11.46 o
   4  -5   4      151.47      155.78      3.14 o
   5  -5   4      301.86      319.99      5.03 o
   6  -5   4       28.97       28.51      0.83 o
   7  -5   4        2.13        3.16      1.48 o
   8  -5   4       89.96       75.40      2.06 o
   9  -5   4        0.18        1.03      0.47 o
  10  -5   4        1.86        2.84      0.49 o
  11  -5   4      118.43      124.05      5.05 o
 -11  -4   4       30.85       29.41      1.48 o
 -10  -4   4        1.97        1.52      0.65 o
  -9  -4   4      199.39      203.35      8.13 o
  -8  -4   4      675.13      646.58     17.83 o
  -7  -4   4       47.83       48.65      1.01 o
  -6  -4   4      420.72      432.65      6.03 o
  -5  -4   4     1267.53     1414.59     33.10 o
  -4  -4   4     2264.29     2307.99     47.77 o
  -3  -4   4       12.35       23.63      0.57 o
  -2  -4   4      513.26      459.92      8.75 o
  -1  -4   4      956.52      887.69     15.52 o
   0  -4   4      517.38      450.55      8.05 o
   1  -4   4     4370.36     4064.41     65.57 o
   2  -4   4      184.44      194.43      3.08 o
   3  -4   4      162.36      163.58      3.23 o
   4  -4   4        5.84       11.82      0.41 o
   5  -4   4       15.01       33.59      0.54 o
   6  -4   4      389.58      386.17      9.94 o
   7  -4   4       13.25       11.80      2.08 o
   8  -4   4        6.93        6.93      1.29 o
   9  -4   4     1020.94     1043.80     22.77 o
  10  -4   4      161.51      156.83      3.59 o
  11  -4   4      102.70      113.43      3.07 o
 -11  -3   4        0.04        0.05      0.51 o
 -10  -3   4      255.78      258.96      7.20 o
  -9  -3   4      218.33      231.94      8.74 o
  -8  -3   4      184.27      191.45      4.81 o
  -7  -3   4     1686.43     1700.12     31.28 o
  -6  -3   4      721.58      776.30     14.72 o
  -5  -3   4       27.95       44.77      0.74 o
  -4  -3   4       43.58       51.62      1.07 o
  -3  -3   4      130.18      152.87      4.10 o
  -2  -3   4      412.14      405.98      8.76 o
  -1  -3   4      644.44      595.97     12.69 o
   0  -3   4        5.26        4.88      0.28 o
   1  -3   4      546.76      587.53     12.48 o
   2  -3   4     1492.76     1455.30     30.09 o
   3  -3   4      289.03      317.94      7.98 o
   4  -3   4       87.70       93.20      2.55 o
   5  -3   4      220.25      227.94      3.97 o
   6  -3   4       90.84       94.57      1.60 o
   7  -3   4        0.30        1.69      0.59 o
   8  -3   4       10.68       11.67      0.59 o
   9  -3   4      194.58      193.53      3.32 o
  10  -3   4      156.81      148.29      4.54 o
  11  -3   4      128.69      135.47      2.16 o
 -12  -2   4      174.48      184.01      7.61 o
 -11  -2   4      115.39      120.99      3.40 o
 -10  -2   4      284.24      289.50     11.57 o
  -9  -2   4        0.54        0.72      0.54 o
  -8  -2   4      298.54      274.28     10.34 o
  -7  -2   4     1646.75     1631.61     57.45 o
  -6  -2   4      889.84      895.97     15.05 o
  -5  -2   4      165.19      187.67      3.53 o
  -4  -2   4      333.61      390.92     11.09 o
  -3  -2   4      455.84      411.86     13.12 o
  -2  -2   4     1607.80     1497.08     40.60 o
  -1  -2   4      931.67      831.83     22.71 o
   0  -2   4     3151.94     2646.99     57.09 o
   1  -2   4      149.99      114.51      2.60 o
   2  -2   4     2276.69     2057.28     49.27 o
   3  -2   4     2459.51     2405.12     62.73 o
   4  -2   4      478.65      485.60     11.09 o
   5  -2   4       11.25        7.68      0.28 o
   6  -2   4      284.04      272.06      8.95 o
   7  -2   4      463.04      441.63     11.05 o
   8  -2   4      172.85      164.11      3.01 o
   9  -2   4        2.18        3.26      0.44 o
  10  -2   4       33.58       37.59      0.77 o
  11  -2   4      202.51      209.05      7.78 o
 -12  -1   4       37.82       40.43      2.43 o
 -11  -1   4        2.87        4.70      0.77 o
 -10  -1   4        2.00        1.25      0.57 o
  -9  -1   4      227.95      231.09      8.91 o
  -8  -1   4      735.55      723.11     23.25 o
  -7  -1   4       71.18       73.54      1.92 o
  -6  -1   4     1112.08     1216.77     41.64 o
  -5  -1   4      311.22      327.20      8.61 o
  -4  -1   4     1400.96     1496.47     25.74 o
  -3  -1   4     1892.63     1847.49     37.40 o
  -2  -1   4     2079.57     1942.57     24.47 o
  -1  -1   4     2130.40     1968.78     17.80 o
   0  -1   4        1.46        3.01      0.17 o
   1  -1   4     3685.57     3461.79     58.15 o
   2  -1   4     2187.84     2192.01     41.19 o
   3  -1   4      123.93      121.59      2.35 o
   4  -1   4      254.24      302.23      6.63 o
   5  -1   4       31.51       38.74      0.98 o
   6  -1   4      266.53      282.10      7.12 o
   7  -1   4      221.93      240.98      8.66 o
   8  -1   4      144.53      141.12      3.33 o
   9  -1   4        1.67        2.35      0.44 o
  10  -1   4       48.39       52.19      0.95 o
 -12   0   4        0.12       -1.08      1.08 o
 -11   0   4       26.54       26.65      1.24 o
 -10   0   4       94.40       99.36      2.97 o
  -9   0   4      623.72      632.84     24.92 o
  -8   0   4      437.31      439.50     18.67 o
  -7   0   4      277.53      292.09     10.86 o
  -6   0   4      154.20      136.87      4.63 o
  -5   0   4     4106.62     4061.70     97.39 o
  -4   0   4      536.00      502.49     11.10 o
  -3   0   4      168.66      142.63      2.92 o
  -2   0   4      897.81      873.98     11.58 o
  -1   0   4     5787.65     5536.71     72.42 o
   0   0   4     3006.86     2898.10     29.44 o
   1   0   4      321.07      322.21      4.09 o
   2   0   4        6.54       11.36      0.32 o
   3   0   4     2575.06     2669.18     56.55 o
   4   0   4      179.71      174.05      3.22 o
   5   0   4     1043.39     1040.54     19.90 o
   6   0   4      114.52      114.15      4.57 o
   7   0   4      220.57      214.90      8.70 o
   8   0   4      191.03      184.92      4.32 o
   9   0   4       11.25       12.72      0.54 o
  10   0   4        6.78        6.27      0.33 o
 -13   1   4        0.76        2.26      0.91 o
 -12   1   4      137.34      139.31      7.32 o
 -11   1   4      157.61      158.30      6.24 o
 -10   1   4      612.15      678.69     23.81 o
  -9   1   4       46.76       50.71      2.40 o
  -8   1   4        9.62        8.97      1.10 o
  -7   1   4      114.68      108.13      5.64 o
  -6   1   4      198.65      213.76      5.60 o
  -5   1   4      145.37      184.97      4.83 o
  -4   1   4       20.44       24.80      0.65 o
  -3   1   4       20.48       30.62      0.62 o
  -2   1   4     2021.36     2080.61     25.74 o
  -1   1   4     1996.55     2069.21     27.71 o
   0   1   4        4.46        7.86      0.23 o
   1   1   4      567.39      661.01      8.21 o
   2   1   4       12.35       12.18      0.35 o
   3   1   4      129.72      157.03      3.24 o
   4   1   4      170.85      163.99      2.83 o
   5   1   4       61.29       61.88      1.40 o
   6   1   4      456.93      440.65     20.30 o
   7   1   4      363.47      350.72     15.92 o
   8   1   4        0.91        0.84      0.45 o
   9   1   4      381.69      373.19     10.14 o
  10   1   4      181.62      186.95      4.81 o
 -13   2   4      322.99      313.51     31.86 o
 -12   2   4       11.52       15.32      1.40 o
 -11   2   4       30.73       27.88      1.24 o
 -10   2   4      967.60      933.59     33.24 o
  -9   2   4       95.15       87.32      5.22 o
  -8   2   4      100.64       96.96      4.57 o
  -7   2   4      624.06      615.89     21.04 o
  -6   2   4        6.05       13.38      0.53 o
  -5   2   4     6603.38     6932.43    184.96 o
  -4   2   4       63.86       92.43      1.58 o
  -3   2   4      298.25      311.14      4.58 o
  -2   2   4      189.01      230.62      2.62 o
  -1   2   4       78.02       60.63      0.87 o
   0   2   4        1.35        6.90      0.25 o
   1   2   4      333.66      287.99      4.56 o
   2   2   4      491.96      517.70      7.83 o
   3   2   4        3.55        4.20      0.34 o
   4   2   4       10.45        5.92      0.38 o
   5   2   4      112.34      116.08      3.56 o
   6   2   4      248.47      253.88     14.17 o
   7   2   4      428.84      376.90     21.63 o
   8   2   4       65.43       63.61      2.84 o
   9   2   4        8.40        9.99      0.63 o
 -13   3   4       14.21       14.12      1.11 o
 -12   3   4        1.81        2.11      0.57 o
 -11   3   4      406.01      358.00     20.09 o
 -10   3   4      640.27      655.60     35.26 o
  -9   3   4      276.74      287.21     13.50 o
  -8   3   4      589.87      603.22     25.15 o
  -7   3   4      334.89      320.42      9.21 o
  -6   3   4      247.76      230.46      6.25 o
  -5   3   4      834.58      923.82     20.31 o
  -4   3   4      811.70      852.94     14.66 o
  -3   3   4      388.01      413.94      6.64 o
  -2   3   4      877.31      991.34     13.12 o
  -1   3   4        8.94       10.39      0.30 o
   0   3   4      652.12      739.38      8.78 o
   1   3   4      153.82      131.06      1.81 o
   2   3   4      189.17      188.91      3.07 o
   3   3   4      527.35      608.78     13.34 o
   4   3   4      266.00      286.87      9.89 o
   5   3   4       11.65       16.69      2.18 o
   6   3   4       74.15       63.77      3.62 o
   7   3   4       86.95       88.43      4.18 o
   8   3   4        1.12        2.22      0.59 o
   9   3   4        0.91        0.64      0.47 o
 -13   4   4        0.55        0.59      0.56 o
 -12   4   4      146.83      142.95      7.42 o
 -11   4   4      422.99      422.15     29.06 o
 -10   4   4        5.67        3.08      0.63 o
  -9   4   4      188.61      171.08     14.40 o
  -8   4   4        1.16        2.28      0.67 o
  -7   4   4      136.93      127.99      3.54 o
  -6   4   4     1461.32     1527.95     37.14 o
  -5   4   4      482.44      502.18      9.80 o
  -4   4   4       36.08       51.91      0.87 o
  -3   4   4      626.90      672.31     10.96 o
  -2   4   4      484.49      537.13      8.68 o
  -1   4   4      106.44      106.39      1.73 o
   0   4   4      154.06      147.26      2.02 o
   1   4   4        0.44        3.31      0.22 o
   2   4   4      582.33      599.60      9.05 o
   3   4   4      675.13      673.80     12.56 o
   4   4   4      258.43      253.65      9.54 o
   5   4   4      303.70      312.36     11.82 o
   6   4   4       13.71       15.58      1.29 o
   7   4   4      258.15      231.52     13.19 o
   8   4   4        3.76        2.81      0.41 o
 -12   5   4       41.92       43.97      3.01 o
 -11   5   4       29.45       33.50      2.42 o
 -10   5   4      126.66      107.94      6.35 o
  -9   5   4       93.88       96.77      4.08 o
  -8   5   4      418.35      412.43     16.14 o
  -7   5   4       39.11       45.63      1.60 o
  -6   5   4      528.58      587.42     19.56 o
  -5   5   4      939.39      954.73     21.68 o
  -4   5   4       48.64       44.11      0.75 o
  -3   5   4      149.20      180.71      3.74 o
  -2   5   4     1797.02     2131.59     28.25 o
  -1   5   4        8.34        5.21      0.42 o
   0   5   4        5.95        3.54      0.24 o
   1   5   4      555.08      602.68      7.86 o
   2   5   4      236.70      266.55      5.36 o
   3   5   4      402.88      393.83     11.20 o
   4   5   4      156.02      145.25      5.40 o
   5   5   4       38.20       45.14      1.82 o
   6   5   4       22.87       16.83      0.83 o
   7   5   4        0.38        1.10      0.39 o
   8   5   4      155.35      168.18      3.72 o
 -12   6   4       72.62       70.17      2.25 o
 -11   6   4       16.01       14.96      0.76 o
 -10   6   4        0.80        0.78      0.41 o
  -9   6   4       94.55       80.98      7.45 o
  -8   6   4      165.69      146.29      9.83 o
  -7   6   4       30.18       32.81      1.40 o
  -6   6   4      788.62      753.72     39.83 o
  -5   6   4      247.55      276.72      9.86 o
  -4   6   4      770.24      891.94     14.81 o
  -3   6   4      434.14      451.10      6.39 o
  -2   6   4       25.65       35.29      0.54 o
  -1   6   4      445.83      458.83      7.97 o
   0   6   4        9.57       11.40      0.35 o
   1   6   4      149.88      146.98      4.68 o
   2   6   4      403.16      407.91     12.39 o
   3   6   4      373.15      359.52     12.33 o
   4   6   4        8.04        7.39      0.57 o
   5   6   4        2.87        4.40      0.99 o
   6   6   4      216.21      195.88     12.05 o
   7   6   4        2.07        1.30      0.34 o
 -12   7   4       29.43       28.67      1.13 o
 -11   7   4       65.28       73.47      6.56 o
 -10   7   4       45.89       37.89      2.63 o
  -9   7   4        5.70        6.61      0.64 o
  -8   7   4       48.26       49.30      2.76 o
  -7   7   4     1183.27     1214.77     70.43 o
  -6   7   4       15.57       16.67      0.90 o
  -5   7   4      155.16      157.89      4.51 o
  -4   7   4      736.07      784.25     12.23 o
  -3   7   4      132.76      131.77      1.91 o
  -2   7   4       12.47       11.17      0.51 o
  -1   7   4       24.67       25.69      0.64 o
   0   7   4      317.38      312.33      8.80 o
   1   7   4      380.40      395.59     17.13 o
   2   7   4      824.03      819.45     32.39 o
   3   7   4      162.52      160.12      8.66 o
   4   7   4      218.86      217.90     11.41 o
   5   7   4      174.30      170.03      9.90 o
   6   7   4      439.44      373.61     24.53 o
 -11   8   4        0.17        0.03      0.32 o
 -10   8   4       63.89       55.55      3.66 o
  -9   8   4      315.45      288.87     13.16 o
  -8   8   4        6.81        5.87      0.57 o
  -7   8   4      252.93      221.22     18.57 o
  -6   8   4       64.43       65.85      2.72 o
  -5   8   4       92.98       99.81      2.52 o
  -4   8   4      402.79      413.39      7.83 o
  -3   8   4      195.48      227.31      3.94 o
  -2   8   4       16.48       13.54      0.80 o
  -1   8   4       53.56       50.23      1.41 o
   0   8   4       12.04       13.74      0.60 o
   1   8   4      282.48      291.03      6.49 o
   2   8   4      209.35      206.75      7.34 o
   3   8   4       22.94       18.31      1.11 o
   4   8   4       41.22       42.68      2.52 o
   5   8   4       11.59        9.16      0.70 o
   6   8   4        1.42        1.04      0.76 o
 -11   9   4      103.02      118.34      4.23 o
 -10   9   4       82.42       68.76      1.82 o
  -9   9   4       89.93       90.72      3.71 o
  -8   9   4      127.63      128.86      4.57 o
  -7   9   4      162.13      166.65      5.45 o
  -6   9   4       68.79       67.91      4.11 o
  -5   9   4        5.29        5.22      0.56 o
  -4   9   4      153.32      164.18      3.15 o
  -3   9   4       95.22      106.36      2.81 o
  -2   9   4      353.34      363.06      6.26 o
  -1   9   4        1.08        1.77      0.53 o
   0   9   4        1.59        2.00      0.50 o
   1   9   4      335.12      336.37      6.90 o
   2   9   4        1.20        1.13      0.65 o
   3   9   4       29.83       31.51      1.49 o
   4   9   4      230.67      217.54     10.70 o
   5   9   4       22.55       25.81      1.48 o
 -11  10   4        3.26        1.43      0.94 o
 -10  10   4       24.47       23.47      1.14 o
  -9  10   4        9.09        9.86      0.87 o
  -8  10   4       14.48       13.26      1.13 o
  -7  10   4      314.37      311.46      9.06 o
  -6  10   4       62.34       60.17      2.98 o
  -5  10   4       14.51       19.37      0.91 o
  -4  10   4        5.25        7.02      1.13 o
  -3  10   4       54.11       55.97      1.42 o
  -2  10   4       41.56       47.76      1.31 o
  -1  10   4       86.57       81.64      1.81 o
   0  10   4       42.23       41.45      1.88 o
   1  10   4       50.83       54.75      1.25 o
   2  10   4       62.32       62.32      1.64 o
   3  10   4        0.02       -0.03      0.25 o
   4  10   4        1.78        2.00      0.61 o
 -10  11   4       24.29       23.77      0.88 o
  -9  11   4        0.40        0.91      0.89 o
  -8  11   4       90.82      104.04      4.60 o
  -7  11   4        2.40        4.21      0.92 o
  -6  11   4       53.68       53.37      1.94 o
  -5  11   4       76.98       76.34      1.55 o
  -4  11   4       25.34       30.41      1.01 o
  -3  11   4        3.91        4.86      0.59 o
  -2  11   4       64.30       66.07      1.48 o
  -1  11   4        3.25        2.11      0.72 o
   0  11   4      460.28      466.82     12.07 o
   1  11   4       32.98       30.32      0.80 o
   2  11   4       68.37       58.36      2.52 o
  -9  12   4       38.98       45.28      1.46 o
  -8  12   4        0.04        0.11      0.58 o
  -7  12   4       43.21       39.51      1.75 o
  -6  12   4       61.18       58.60      3.25 o
  -5  12   4      185.33      179.49      3.63 o
  -4  12   4       27.96       29.09      0.91 o
  -3  12   4        7.37        9.25      0.62 o
  -2  12   4       67.09       67.31      1.64 o
  -1  12   4       67.10       59.06      2.20 o
   0  12   4       14.65       14.29      0.77 o
   1  12   4        7.51        3.24      2.26 o
  -7  13   4      140.34      149.18      4.63 o
  -6  13   4        1.18        0.18      0.50 o
  -5  13   4        5.97        6.95      0.68 o
  -4  13   4       18.81       16.92      0.91 o
  -3  13   4       10.93       12.22      0.55 o
  -2  13   4       45.07       43.65      1.51 o
   1 -15   5        6.86        8.18      0.63 o
   2 -15   5      117.82      127.94      2.28 o
   3 -15   5       62.95       66.65      1.34 o
   4 -15   5       21.21       18.94      0.59 o
  -2 -14   5        0.29        0.09      0.32 o
  -1 -14   5        8.80        7.92      0.63 o
   0 -14   5        4.32        5.30      0.50 o
   1 -14   5        0.68        0.42      0.25 o
   2 -14   5        2.43        0.91      0.36 o
   3 -14   5       19.53       16.16      0.59 o
   4 -14   5       19.40       15.13      0.55 o
   5 -14   5       50.49       55.44      1.04 o
   6 -14   5       82.16       88.63      2.89 o
  -4 -13   5       40.12       37.47      1.40 o
  -3 -13   5       33.49       31.86      0.93 o
  -2 -13   5        5.37        5.41      0.56 o
  -1 -13   5        6.69        8.35      0.48 o
   0 -13   5       99.25      103.37      1.67 o
   1 -13   5      104.92      111.90      1.74 o
   2 -13   5        7.14        9.12      2.33 o
   3 -13   5       97.42       83.27      1.72 o
   4 -13   5      321.09      332.95      5.95 o
   5 -13   5       21.22       22.86      0.70 o
   6 -13   5      105.85      109.75      1.81 o
   7 -13   5       56.63       63.46      1.25 o
   8 -13   5       18.04       13.96      0.52 o
  -5 -12   5        0.19        0.13      0.36 o
  -4 -12   5        0.75        0.57      0.29 o
  -3 -12   5       30.35       27.55      0.80 o
  -2 -12   5       70.26       60.43      1.18 o
  -1 -12   5       15.80       11.96      0.65 o
   0 -12   5      106.29      101.94      1.70 o
   1 -12   5        3.78        4.84      0.45 o
   2 -12   5      286.19      268.11      5.46 o
   3 -12   5       11.88       12.17      0.67 o
   4 -12   5       76.99       75.61      1.46 o
   5 -12   5       26.98       24.43      0.76 o
   6 -12   5      216.10      217.12      2.79 o
   7 -12   5       13.46       13.22      0.62 o
   8 -12   5        1.14        2.35      0.43 o
   9 -12   5       15.07       15.66      0.69 o
  -6 -11   5       23.70       24.14      1.35 o
  -5 -11   5       34.38       33.44      0.91 o
  -4 -11   5      470.83      438.92      5.89 o
  -3 -11   5        2.37        2.20      0.41 o
  -2 -11   5        1.54        2.45      0.50 o
  -1 -11   5       29.13       25.74      1.00 o
   0 -11   5       63.47       61.26      1.13 o
   1 -11   5      215.88      200.38      2.98 o
   2 -11   5      651.77      638.30      9.48 o
   3 -11   5       10.08       13.57      0.87 o
   4 -11   5      321.45      328.70      6.80 o
   5 -11   5       49.06       49.08      1.02 o
   6 -11   5        2.04        1.70      0.42 o
   7 -11   5       44.61       44.20      0.99 o
   8 -11   5       62.80       68.98      1.23 o
   9 -11   5       71.26       84.06      1.92 o
  -7 -10   5       59.11       67.22      1.54 o
  -6 -10   5       19.13       18.93      0.82 o
  -5 -10   5        5.94        4.58      0.62 o
  -4 -10   5       59.04       61.12      1.19 o
  -3 -10   5        3.36        4.08      0.54 o
  -2 -10   5       83.88       92.40      1.71 o
  -1 -10   5       65.87       70.67      1.19 o
   0 -10   5      203.22      195.08      2.72 o
   1 -10   5       40.86       40.38      1.05 o
   2 -10   5        1.60        2.22      0.53 o
   3 -10   5        2.60        3.47      0.53 o
   4 -10   5      549.46      540.14     10.57 o
   5 -10   5      419.21      422.48      8.69 o
   6 -10   5      265.68      248.93      4.33 o
   7 -10   5       45.63       46.06      1.30 o
   8 -10   5       38.15       34.80      0.83 o
   9 -10   5        5.11        4.32      0.62 o
  10 -10   5       60.39       65.50      1.44 o
  -8  -9   5       27.53       31.78      1.39 o
  -7  -9   5      310.17      314.58      4.70 o
  -6  -9   5       78.43       74.25      2.12 o
  -5  -9   5       15.47       14.37      0.93 o
  -4  -9   5        1.75        3.12      0.44 o
  -3  -9   5        6.74        5.16      0.52 o
  -2  -9   5      326.55      303.18      4.51 o
  -1  -9   5      401.41      358.48      4.87 o
   0  -9   5        1.36        1.58      0.38 o
   1  -9   5      128.46      122.77      1.74 o
   2  -9   5       14.41       17.39      0.80 o
   3  -9   5      661.92      596.98     13.55 o
   4  -9   5       36.22       36.71      0.88 o
   5  -9   5      193.76      190.06      3.92 o
   6  -9   5       71.84       70.93      1.64 o
   7  -9   5       22.08       18.15      0.76 o
   8  -9   5       82.63       80.59      1.73 o
   9  -9   5        2.23        2.33      0.47 o
  10  -9   5       59.32       59.10      1.56 o
  -9  -8   5       27.72       30.69      1.25 o
  -8  -8   5       72.81       74.36      1.58 o
  -7  -8   5      105.90      104.88      1.96 o
  -6  -8   5        4.72        7.21      0.54 o
  -5  -8   5      478.58      420.82      9.23 o
  -4  -8   5       71.12       89.79      1.50 o
  -3  -8   5      838.75      845.62     12.38 o
  -2  -8   5        0.84        0.65      0.31 o
  -1  -8   5      156.04      165.08      2.28 o
   0  -8   5      392.43      393.95      5.45 o
   1  -8   5        1.40        0.69      0.23 o
   2  -8   5       17.66       13.78      0.46 o
   3  -8   5      420.55      405.86      8.48 o
   4  -8   5      122.42      118.45      2.62 o
   5  -8   5      203.89      195.75      2.69 o
   6  -8   5      592.65      567.64      9.18 o
   7  -8   5      161.01      157.34      2.53 o
   8  -8   5      117.32      118.94      2.46 o
   9  -8   5       22.76       25.24      1.26 o
  10  -8   5        8.99        9.07      0.70 o
 -10  -7   5      221.36      250.95      4.01 o
  -9  -7   5      384.16      398.38      6.39 o
  -8  -7   5       79.25       73.72      1.41 o
  -7  -7   5       58.85       52.46      1.06 o
  -6  -7   5       59.37       61.00      1.64 o
  -5  -7   5     1513.93     1410.18     28.43 o
  -4  -7   5      939.74      867.89     19.40 o
  -3  -7   5      752.91      737.81     13.39 o
  -2  -7   5       61.21       65.90      1.25 o
  -1  -7   5        1.38        3.84      0.45 o
   0  -7   5      572.52      532.72      6.95 o
   1  -7   5      651.92      618.00      8.04 o
   2  -7   5       17.34       21.15      0.43 o
   3  -7   5      935.89      935.45     17.76 o
   4  -7   5        2.73        3.98      0.51 o
   5  -7   5        7.83        6.37      0.49 o
   6  -7   5        3.28        4.81      0.91 o
   7  -7   5        5.81        7.02      0.74 o
   8  -7   5       29.39       31.94      1.43 o
   9  -7   5        6.00        6.63      0.60 o
  10  -7   5        5.22        8.43      0.53 o
 -10  -6   5      146.31      160.18      3.46 o
  -9  -6   5        1.79        2.46      0.55 o
  -8  -6   5       41.60       43.23      1.97 o
  -7  -6   5      144.65      135.83      2.00 o
  -6  -6   5       29.05       31.91      0.99 o
  -5  -6   5     1259.54     1173.31     28.81 o
  -4  -6   5       52.93       49.40      1.09 o
  -3  -6   5        1.12        2.57      0.35 o
  -2  -6   5      719.24      784.76      9.76 o
  -1  -6   5     1175.49     1318.77     17.32 o
   0  -6   5        2.00        2.99      0.16 o
   1  -6   5      392.58      431.08      6.04 o
   2  -6   5       71.72       62.28      0.57 o
   3  -6   5      912.66      964.14     11.97 o
   4  -6   5        5.19        2.74      0.33 o
   5  -6   5      985.88      969.81     21.00 o
   6  -6   5      123.58      111.19      2.18 o
   7  -6   5       63.14       69.22      1.84 o
   8  -6   5       29.00       27.87      1.01 o
   9  -6   5       74.56       75.09      1.66 o
  10  -6   5       99.69      107.26      2.33 o
 -11  -5   5      128.49      142.61      5.68 o
 -10  -5   5        1.35        1.96      1.03 o
  -9  -5   5      147.09      130.27      5.55 o
  -8  -5   5        3.66        5.89      0.85 o
  -7  -5   5      156.63      146.48      3.89 o
  -6  -5   5        2.29        5.79      1.07 o
  -5  -5   5       47.49       49.58      1.32 o
  -4  -5   5      239.92      227.91      3.37 o
  -3  -5   5      924.69      937.16     15.73 o
  -2  -5   5       67.16       40.42      0.54 o
  -1  -5   5        4.97        6.65      0.28 o
   0  -5   5       58.48       61.26      0.83 o
   1  -5   5       48.87       67.92      0.92 o
   2  -5   5      999.28     1132.42     18.59 o
   3  -5   5       66.33       48.15      0.98 o
   4  -5   5       55.17       54.96      0.84 o
   5  -5   5       62.50       69.69      0.92 o
   6  -5   5      190.05      190.01      3.62 o
   7  -5   5       42.52       41.29      1.28 o
   8  -5   5       79.43       75.75      1.66 o
   9  -5   5      445.84      464.82      8.30 o
  10  -5   5       82.28       92.68      1.67 o
  11  -5   5      140.96      162.79      3.95 o
 -11  -4   5      172.01      187.25      6.29 o
 -10  -4   5        0.65        2.42      0.59 o
  -9  -4   5      116.95       97.64      2.55 o
  -8  -4   5      162.49      170.10      4.04 o
  -7  -4   5      168.65      173.29      6.43 o
  -6  -4   5      706.91      659.77     11.11 o
  -5  -4   5      465.16      445.14      8.03 o
  -4  -4   5       14.50       15.63      0.35 o
  -3  -4   5      604.91      594.65     10.67 o
  -2  -4   5       18.30       26.62      0.48 o
  -1  -4   5     1090.47     1004.06     17.74 o
   0  -4   5        6.47        6.54      0.21 o
   1  -4   5      507.04      525.44      6.79 o
   2  -4   5      116.67       84.35      1.06 o
   3  -4   5     2242.05     2344.96     35.40 o
   4  -4   5      440.50      420.74      6.48 o
   5  -4   5       26.43       26.89      0.81 o
   6  -4   5      315.81      297.91      5.58 o
   7  -4   5      780.79      755.39     12.50 o
   8  -4   5       11.96       12.30      0.90 o
   9  -4   5        7.23        4.38      1.07 o
  10  -4   5       56.46       56.70      1.22 o
 -12  -3   5       95.50      108.22      3.67 o
 -11  -3   5      206.41      199.47      9.29 o
 -10  -3   5       11.08       13.91      0.91 o
  -9  -3   5       22.57       19.94      1.40 o
  -8  -3   5      136.87      137.40      3.49 o
  -7  -3   5      250.48      240.43      5.89 o
  -6  -3   5       39.40       47.15      1.25 o
  -5  -3   5     1401.66     1493.02     27.49 o
  -4  -3   5        0.42        0.71      0.13 o
  -3  -3   5      298.05      306.43      6.95 o
  -2  -3   5     1243.97     1210.50     28.68 o
  -1  -3   5      650.68      624.29     14.39 o
   0  -3   5      180.08      154.19      3.60 o
   1  -3   5        9.83        7.23      0.27 o
   2  -3   5     2087.27     2141.06     37.00 o
   3  -3   5      499.06      610.74     11.94 o
   4  -3   5      400.44      419.33      6.19 o
   5  -3   5       23.75       27.31      0.65 o
   6  -3   5       73.53       74.21      1.37 o
   7  -3   5        0.04        0.65      0.44 o
   8  -3   5       73.77       72.82      1.76 o
   9  -3   5       42.56       41.98      1.06 o
  10  -3   5       60.76       62.33      1.47 o
 -12  -2   5      155.18      182.34     13.16 o
 -11  -2   5       70.30       78.36      4.97 o
 -10  -2   5      100.03      102.26      3.30 o
  -9  -2   5      462.07      429.92     20.91 o
  -8  -2   5      217.52      211.67      7.74 o
  -7  -2   5       16.69       14.64      0.66 o
  -6  -2   5     1369.83     1455.61     36.71 o
  -5  -2   5       36.62       41.42      1.02 o
  -4  -2   5     2816.51     2739.27     68.03 o
  -3  -2   5       13.86        7.23      1.09 o
  -2  -2   5     2356.33     2273.98     48.38 o
  -1  -2   5      299.43      256.29      5.44 o
   0  -2   5     1428.14     1430.60     28.17 o
   1  -2   5     3366.77     3191.68     66.68 o
   2  -2   5      426.55      423.71      8.90 o
   3  -2   5      683.02      695.84     13.59 o
   4  -2   5       82.89       52.45      0.95 o
   5  -2   5       30.13       25.69      0.66 o
   6  -2   5       33.66       38.28      1.38 o
   7  -2   5       33.05       36.03      1.05 o
   8  -2   5      103.33       99.27      1.66 o
   9  -2   5       20.67       19.39      0.83 o
  10  -2   5      121.34      127.26      1.67 o
 -12  -1   5        0.59        0.60      0.46 o
 -11  -1   5       21.73       19.73      0.95 o
 -10  -1   5       42.89       40.88      3.22 o
  -9  -1   5      905.48      880.95     48.21 o
  -8  -1   5      231.39      230.19      7.53 o
  -7  -1   5      344.37      321.94     14.41 o
  -6  -1   5       16.38       28.50      2.09 o
  -5  -1   5      790.31      840.64     29.37 o
  -4  -1   5       34.29       37.96      1.27 o
  -3  -1   5     1899.64     1891.52     35.31 o
  -2  -1   5      308.98      275.14      4.33 o
  -1  -1   5     1476.98     1476.92     13.72 o
   0  -1   5       12.39       16.93      0.30 o
   1  -1   5      233.19      242.76      4.36 o
   2  -1   5       77.75       91.69      1.66 o
   3  -1   5      248.94      281.42      5.45 o
   4  -1   5      122.66      128.07      2.13 o
   5  -1   5      434.17      436.16     10.54 o
   6  -1   5       40.40       46.82      1.96 o
   7  -1   5       78.56       88.17      2.44 o
   8  -1   5        0.53        1.88      0.41 o
   9  -1   5       12.17       15.76      0.71 o
  10  -1   5        5.88        6.01      0.56 o
 -12   0   5      635.85      674.80     43.30 o
 -11   0   5       87.81       80.94      5.52 o
 -10   0   5        2.16        4.39      0.68 o
  -9   0   5      822.53      791.58     44.59 o
  -8   0   5     1355.07     1277.96     57.23 o
  -7   0   5      125.19      110.56      5.11 o
  -6   0   5      565.77      540.30     16.84 o
  -5   0   5       10.78       23.44      0.62 o
  -4   0   5     3611.20     3651.47     87.02 o
  -3   0   5      450.21      387.29      7.75 o
  -2   0   5     1377.42     1356.17     15.14 o
  -1   0   5     1303.11     1377.59     12.48 o
   0   0   5      995.85     1031.83      8.53 o
   1   0   5     1445.93     1520.40     16.38 o
   2   0   5      401.50      323.46      4.73 o
   3   0   5      418.66      432.23      9.58 o
   4   0   5      314.34      346.90      6.67 o
   5   0   5     1218.21     1214.20     34.93 o
   6   0   5     1346.01     1284.65     56.82 o
   7   0   5      126.09      114.26      3.97 o
   8   0   5       12.02       14.90      0.73 o
   9   0   5        1.00        0.99      0.36 o
  10   0   5       46.79       48.35      1.13 o
 -13   1   5      427.79      471.09     13.48 o
 -12   1   5       98.18       96.84      5.68 o
 -11   1   5      299.67      270.54     16.68 o
 -10   1   5        7.59        8.71      1.65 o
  -9   1   5      306.71      315.48     20.85 o
  -8   1   5       48.90       44.42      2.90 o
  -7   1   5      167.21      145.87      8.45 o
  -6   1   5      314.59      277.34      6.76 o
  -5   1   5      687.37      778.32     20.49 o
  -4   1   5     1624.09     1814.07     30.69 o
  -3   1   5     2319.76     2455.88     36.44 o
  -2   1   5     3545.13     3713.25     51.37 o
  -1   1   5     1360.87     1494.12     23.19 o
   0   1   5      242.01      268.79      2.02 o
   1   1   5        8.87        9.98      0.24 o
   2   1   5        2.41        2.34      0.24 o
   3   1   5       81.56       81.81      1.88 o
   4   1   5      734.64      793.51     31.50 o
   5   1   5       58.72       56.64      2.46 o
   6   1   5      288.68      258.84     11.99 o
   7   1   5       24.17       19.49      1.39 o
   8   1   5       17.99       13.50      0.73 o
   9   1   5       41.23       42.14      1.16 o
 -13   2   5        0.78        0.02      0.49 o
 -12   2   5       13.84       12.23      0.97 o
 -11   2   5       49.00       42.96      2.73 o
 -10   2   5     1895.08     1906.43    121.22 o
  -9   2   5      179.06      171.89     12.20 o
  -8   2   5       45.28       41.98      2.24 o
  -7   2   5      436.42      415.95     18.09 o
  -6   2   5        3.63        6.06      0.28 o
  -5   2   5      899.49      923.36     20.97 o
  -4   2   5       59.83       58.59      0.93 o
  -3   2   5      529.53      615.16      7.01 o
  -2   2   5     4216.54     4451.69     98.47 o
  -1   2   5     1037.59     1133.27     13.83 o
   0   2   5     5567.48     5899.12     81.00 o
   1   2   5      455.46      557.25      6.45 o
   2   2   5       33.49       30.66      0.53 o
   3   2   5     1154.66     1225.68     35.11 o
   4   2   5      127.10      123.90      3.55 o
   5   2   5     1358.50     1373.92     43.95 o
   6   2   5       61.23       48.98      2.42 o
   7   2   5      178.45      170.10     11.55 o
   8   2   5      112.79      118.37      3.69 o
   9   2   5      117.87      114.81      5.06 o
 -13   3   5        3.28        2.75      0.68 o
 -12   3   5      183.97      167.79     16.11 o
 -11   3   5      226.18      207.86     21.06 o
 -10   3   5      166.34      143.86     12.29 o
  -9   3   5      158.43      145.63      7.23 o
  -8   3   5      356.31      355.19     25.23 o
  -7   3   5       80.00       83.57      2.24 o
  -6   3   5       38.00       51.08      1.12 o
  -5   3   5      544.05      566.98     11.47 o
  -4   3   5      131.12      154.05      2.77 o
  -3   3   5       20.76       21.90      0.30 o
  -2   3   5       50.07       68.84      1.13 o
  -1   3   5        4.47       10.25      0.58 o
   0   3   5     1283.69     1444.47     16.77 o
   1   3   5      538.20      619.79      8.46 o
   2   3   5       99.67      114.47      1.84 o
   3   3   5        8.12       11.17      0.61 o
   4   3   5      434.54      432.77     18.44 o
   5   3   5      330.10      316.43     11.17 o
   6   3   5       19.53       20.35      1.98 o
   7   3   5       11.78       13.67      1.55 o
   8   3   5        1.75        0.30      0.37 o
 -12   4   5       54.95       59.21      5.24 o
 -11   4   5        0.58        0.39      0.37 o
 -10   4   5       16.03       10.58      1.14 o
  -9   4   5      417.73      354.18     31.57 o
  -8   4   5      395.47      397.15     23.24 o
  -7   4   5      173.84      180.52      7.61 o
  -6   4   5      157.25      133.98      3.86 o
  -5   4   5      342.19      324.00      7.52 o
  -4   4   5      383.86      384.02      6.40 o
  -3   4   5      224.58      209.33      3.38 o
  -2   4   5      228.06      228.02      6.39 o
  -1   4   5      561.31      576.96      8.57 o
   0   4   5     1024.39     1086.45     15.50 o
   1   4   5      283.36      256.44      3.52 o
   2   4   5      301.37      316.44     10.73 o
   3   4   5       27.43       30.86      0.84 o
   4   4   5       18.59       15.30      0.83 o
   5   4   5      110.15      113.37      3.69 o
   6   4   5       24.71       18.40      0.99 o
   7   4   5      103.19       79.19      5.39 o
   8   4   5       22.66       14.78      1.04 o
 -12   5   5        2.79        1.41      0.41 o
 -11   5   5       47.25       40.46      1.58 o
  -8   5   5      802.81      843.73     24.14 o
  -7   5   5     1807.98     1818.78    117.92 o
  -6   5   5      898.19      985.42     42.72 o
  -5   5   5       14.44       18.28      0.74 o
  -4   5   5        4.30        5.48      0.25 o
  -3   5   5       43.48       47.11      1.34 o
  -2   5   5      530.12      609.15     12.45 o
  -1   5   5       83.20      109.32      2.04 o
   0   5   5       74.85       81.41      2.18 o
   1   5   5      263.34      261.43      6.01 o
   2   5   5       36.22       39.87      1.20 o
   3   5   5      310.85      311.32      8.47 o
   4   5   5      462.96      440.30     19.49 o
   5   5   5        1.57        1.76      0.51 o
   6   5   5       93.33       87.44      6.48 o
   7   5   5       94.60       92.76      6.26 o
  -9   6   5      261.15      231.71      6.53 o
  -8   6   5       26.60       19.06      1.25 o
  -7   6   5      739.93      738.48     39.55 o
  -6   6   5      797.38      885.83     40.24 o
  -5   6   5        1.06        2.72      1.87 o
  -4   6   5       61.17       60.18      1.09 o
  -3   6   5      424.89      440.56      7.08 o
  -2   6   5       48.06       41.45      1.94 o
  -1   6   5        2.76        1.05      0.33 o
   0   6   5        0.09        0.73      0.49 o
   1   6   5      139.45      139.19      6.60 o
   2   6   5      534.08      546.63     18.34 o
   3   6   5        3.17        5.28      0.52 o
   4   6   5       45.23       45.41      2.24 o
   5   6   5       21.71       16.12      0.74 o
   6   6   5       22.08       17.97      1.37 o
   7   6   5      221.64      225.76     14.34 o
 -10   7   5      305.85      309.84      8.70 o
  -9   7   5        2.97        2.86      0.54 o
  -8   7   5      156.93      161.59      5.14 o
  -7   7   5      249.08      249.56     17.51 o
  -6   7   5      395.64      428.66     16.58 o
  -5   7   5      510.03      539.23     15.02 o
  -4   7   5      683.31      706.77     11.54 o
  -3   7   5      162.66      177.07      2.99 o
  -2   7   5       97.64      110.52      3.07 o
  -1   7   5      171.02      190.99      3.47 o
   0   7   5        1.43        1.60      0.35 o
   1   7   5        7.15        8.99      0.60 o
   2   7   5      145.66      139.24      7.16 o
   3   7   5       34.07       29.04      1.30 o
   4   7   5      316.40      273.18     16.84 o
   5   7   5      111.09       95.55      3.36 o
   6   7   5        1.92        1.59      0.54 o
 -11   8   5      153.77      151.35      3.86 o
 -10   8   5       15.44       14.30      1.08 o
  -9   8   5      196.86      212.58      4.88 o
  -8   8   5       11.41       13.36      1.23 o
  -7   8   5      123.89      127.86      6.81 o
  -6   8   5        2.24        1.99      0.95 o
  -5   8   5      177.88      166.15      5.88 o
  -4   8   5      951.99     1043.97     18.18 o
  -3   8   5       14.17       17.70      1.20 o
  -2   8   5       54.96       62.61      1.76 o
  -1   8   5      373.88      399.79      6.31 o
   0   8   5       11.97       15.71      1.64 o
   1   8   5      808.15      805.46     14.14 o
   2   8   5        0.46        0.97      0.41 o
   3   8   5       32.53       25.58      1.30 o
   4   8   5      202.02      183.52     10.09 o
   5   8   5        9.04        6.94      1.10 o
 -11   9   5       26.23       25.15      1.06 o
 -10   9   5       52.91       38.80      1.79 o
  -9   9   5       15.04       12.62      0.89 o
  -8   9   5        7.52        9.73      1.20 o
  -7   9   5      154.96      164.44      8.88 o
  -6   9   5       35.54       39.47      2.10 o
  -5   9   5      265.33      268.56     11.12 o
  -4   9   5        0.30        0.91      0.45 o
  -3   9   5      118.06      126.63      2.52 o
  -2   9   5        8.51       10.61      0.87 o
  -1   9   5       21.90       25.12      0.94 o
   0   9   5      584.40      613.46     11.83 o
   1   9   5      121.57      133.01      3.39 o
   2   9   5        1.96        2.12      0.45 o
   3   9   5       30.33       34.26      1.05 o
   4   9   5       18.20       17.21      0.93 o
 -10  10   5        9.24        5.67      1.32 o
  -9  10   5        7.85        7.50      0.79 o
  -8  10   5       30.02       28.31      1.45 o
  -7  10   5       95.56       99.92      6.47 o
  -6  10   5      120.61      125.39      5.44 o
  -5  10   5      114.45      105.22      5.44 o
  -4  10   5       25.19       24.40      1.01 o
  -3  10   5      192.83      204.31      3.63 o
  -2  10   5        8.15        9.62      0.70 o
  -1  10   5       25.11       23.80      1.25 o
   0  10   5       30.33       31.04      1.30 o
   1  10   5      138.37      152.68      4.22 o
   2  10   5       44.06       41.92      1.58 o
   3  10   5        1.20        0.54      1.02 o
  -9  11   5       66.63       68.53      2.51 o
  -8  11   5       51.14       57.21      1.93 o
  -7  11   5      135.69      142.71      4.85 o
  -6  11   5       20.67       16.48      1.32 o
  -5  11   5       40.52       40.38      1.79 o
  -4  11   5       15.88       16.57      0.87 o
  -3  11   5       44.27       48.70      1.49 o
  -2  11   5      133.88      136.24      2.47 o
  -1  11   5       99.48       99.42      2.32 o
   0  11   5       24.33       20.70      1.15 o
   1  11   5        1.51        2.90      0.49 o
  -8  12   5        0.91        0.46      0.51 o
  -7  12   5      193.40      189.90      4.50 o
  -6  12   5        0.19        0.13      0.42 o
  -5  12   5       39.70       41.11      1.77 o
  -4  12   5       38.82       39.80      1.18 o
  -3  12   5       28.88       26.99      1.07 o
  -2  12   5       30.77       31.71      1.14 o
  -1  12   5       21.07       17.86      0.87 o
  -5  13   5        2.52        1.66      0.55 o
  -4  13   5       56.15       57.33      3.79 o
  -2 -14   6        1.21        0.95      0.34 o
  -1 -14   6       18.14       17.10      0.65 o
   0 -14   6       23.56       19.16      0.57 o
   1 -14   6        2.34        1.71      0.32 o
   2 -14   6        3.82        3.64      0.39 o
   3 -14   6       30.50       27.57      0.77 o
   4 -14   6        7.81        8.82      0.58 o
   5 -14   6        0.70        0.45      0.26 o
   6 -14   6        1.96        0.60      0.27 o
  -4 -13   6       10.90       15.48      0.81 o
  -3 -13   6       46.41       49.92      1.18 o
  -2 -13   6        1.67        1.51      0.34 o
  -1 -13   6        0.60        1.12      0.36 o
   0 -13   6       72.35       73.34      1.14 o
   1 -13   6      182.22      181.71      2.63 o
   2 -13   6      136.10      147.03      2.19 o
   3 -13   6        1.18        1.83      0.42 o
   4 -13   6       80.16       76.93      1.36 o
   5 -13   6        2.39        0.60      0.38 o
   6 -13   6      131.22      133.26      1.94 o
   7 -13   6       67.61       69.37      1.29 o
  -5 -12   6       79.00       72.35      2.83 o
  -4 -12   6       22.08       21.17      0.61 o
  -3 -12   6       64.20       58.63      1.14 o
  -2 -12   6       70.89       69.38      1.33 o
  -1 -12   6       26.20       24.88      0.86 o
   0 -12   6       73.88       69.72      1.26 o
   1 -12   6       14.51       14.57      0.80 o
   2 -12   6       49.57       47.90      1.41 o
   3 -12   6       86.18       79.51      1.96 o
   4 -12   6       73.81       83.14      1.71 o
   5 -12   6        0.01        0.05      0.30 o
   6 -12   6        0.01        0.38      0.27 o
   7 -12   6        0.74        0.47      0.34 o
   8 -12   6        0.21        0.46      0.26 o
  -6 -11   6       67.03       70.82      1.29 o
  -5 -11   6       42.93       50.73      1.13 o
  -4 -11   6       19.48       18.48      0.66 o
  -3 -11   6       95.49       96.36      1.77 o
  -2 -11   6      128.49      129.42      2.11 o
  -1 -11   6      113.77      111.31      1.65 o
   0 -11   6        5.41        7.73      0.57 o
   1 -11   6       85.57       94.92      1.79 o
   2 -11   6      218.98      217.16      3.19 o
   3 -11   6       58.90       57.49      1.39 o
   4 -11   6      459.20      469.65      9.20 o
   5 -11   6        2.33        1.01      0.34 o
   6 -11   6      112.83      113.59      1.55 o
   7 -11   6        0.21        0.38      0.30 o
   8 -11   6       89.84       96.68      1.43 o
   9 -11   6        0.09        0.04      0.30 o
  -7 -10   6        0.04       -0.09      0.23 o
  -6 -10   6        0.40        0.58      0.36 o
  -5 -10   6      177.97      163.35      2.77 o
  -4 -10   6        2.92        3.68      0.55 o
  -3 -10   6       81.72       74.63      1.53 o
  -2 -10   6      178.02      160.48      2.61 o
  -1 -10   6      131.49      117.52      1.82 o
   0 -10   6        8.56        6.67      0.49 o
   1 -10   6      392.99      399.42      5.08 o
   2 -10   6      224.99      206.04      3.57 o
   3 -10   6      177.24      170.25      3.39 o
   4 -10   6       39.69       46.40      1.02 o
   5 -10   6       37.94       36.33      0.90 o
   6 -10   6       10.57        9.78      0.55 o
   7 -10   6       37.13       39.98      0.97 o
   8 -10   6       29.93       28.77      0.74 o
   9 -10   6        0.04        0.06      0.33 o
  -8  -9   6       54.18       62.19      1.27 o
  -7  -9   6       13.10       10.62      0.55 o
  -6  -9   6       28.02       33.89      1.64 o
  -5  -9   6       76.47       74.04      1.55 o
  -4  -9   6        3.44        1.90      0.42 o
  -3  -9   6      485.99      477.81      6.70 o
  -2  -9   6        5.60        6.26      0.58 o
  -1  -9   6       15.56       14.86      0.59 o
   0  -9   6      256.81      239.50      3.03 o
   1  -9   6      291.17      295.58      3.90 o
   2  -9   6      557.60      562.56      8.71 o
   3  -9   6        2.25        2.48      0.54 o
   4  -9   6      582.35      586.26      8.18 o
   5  -9   6        2.84        2.95      0.44 o
   6  -9   6        4.59        7.17      0.50 o
   7  -9   6      112.73      104.52      1.97 o
   8  -9   6      178.74      189.03      3.26 o
   9  -9   6        9.31       10.72      0.60 o
  -9  -8   6       39.36       47.99      1.03 o
  -8  -8   6      110.23      106.66      1.70 o
  -7  -8   6       63.11       61.88      1.16 o
  -6  -8   6      260.63      230.69      5.01 o
  -5  -8   6     1285.67     1193.41     18.38 o
  -4  -8   6       42.39       45.06      1.17 o
  -3  -8   6       77.21       74.91      1.39 o
  -2  -8   6       90.15       92.73      1.38 o
  -1  -8   6        0.08        0.65      0.31 o
   0  -8   6       38.43       36.69      0.92 o
   1  -8   6      201.20      207.89      3.48 o
   2  -8   6      651.91      628.12     13.24 o
   3  -8   6      675.82      615.55      9.86 o
   4  -8   6      334.40      318.69      5.22 o
   5  -8   6      778.48      767.78     11.19 o
   6  -8   6      644.18      607.14      7.96 o
   7  -8   6        4.41        5.00      0.46 o
   8  -8   6        6.70        7.42      0.69 o
   9  -8   6        2.81        2.43      0.48 o
  10  -8   6        5.46        4.84      0.51 o
 -10  -7   6       35.39       31.83      3.19 o
  -9  -7   6       95.67      102.48      3.90 o
  -8  -7   6       41.78       39.57      1.11 o
  -7  -7   6      453.66      436.03      8.82 o
  -6  -7   6        4.21        2.33      0.52 o
  -5  -7   6       50.17       49.30      1.05 o
  -4  -7   6      435.10      416.08      6.88 o
  -3  -7   6        9.52        6.75      0.36 o
  -2  -7   6      967.99      922.30     11.14 o
  -1  -7   6       57.61       51.61      0.75 o
   0  -7   6        5.44        6.68      0.41 o
   1  -7   6      808.95      831.85     10.50 o
   2  -7   6       27.51       26.21      0.95 o
   3  -7   6      128.01      109.07      1.50 o
   4  -7   6      284.36      281.30      3.90 o
   5  -7   6        7.91       10.69      0.55 o
   6  -7   6       78.04       69.69      1.24 o
   7  -7   6       44.30       47.42      1.33 o
   8  -7   6       99.62      102.47      2.01 o
   9  -7   6      143.29      152.51      2.38 o
  10  -7   6        3.88        4.48      0.66 o
 -10  -6   6       55.82       56.69      1.40 o
  -9  -6   6        0.62        0.69      0.36 o
  -8  -6   6       80.84       69.00      2.12 o
  -7  -6   6        0.05        0.27      0.37 o
  -6  -6   6      392.87      360.18      6.34 o
  -5  -6   6        1.84        2.03      0.40 o
  -4  -6   6        5.96        8.16      0.81 o
  -3  -6   6       52.58       50.79      0.91 o
  -2  -6   6      772.23      831.03      9.96 o
  -1  -6   6       69.48       79.99      1.00 o
   0  -6   6       53.92       48.14      0.80 o
   1  -6   6       57.45       62.31      0.76 o
   2  -6   6      353.80      382.26      5.23 o
   3  -6   6        6.73        5.48      0.37 o
   4  -6   6        1.56        4.08      0.74 o
   5  -6   6       50.45       51.78      1.19 o
   6  -6   6       66.59       69.22      1.12 o
   7  -6   6      348.14      355.05     10.12 o
   8  -6   6      428.30      439.69      6.78 o
   9  -6   6        0.06        0.20      0.33 o
  10  -6   6       29.86       32.65      1.08 o
 -11  -5   6      134.76      173.97     24.71 o
 -10  -5   6      211.91      198.27      9.37 o
  -9  -5   6      364.74      362.05      8.38 o
  -8  -5   6       47.88       54.64      2.24 o
  -7  -5   6      221.38      204.90      6.15 o
  -6  -5   6      736.82      669.47     19.40 o
  -5  -5   6      756.46      702.70     12.32 o
  -4  -5   6     1382.39     1358.83     23.80 o
  -3  -5   6        0.33        0.57      0.15 o
  -2  -5   6        5.04        7.66      0.45 o
  -1  -5   6     2278.42     2305.86     36.73 o
   0  -5   6     1612.34     1656.03     17.87 o
   1  -5   6      569.92      551.28      6.94 o
   2  -5   6       47.99       35.13      0.64 o
   3  -5   6     1236.31     1275.21     17.32 o
   4  -5   6      536.46      535.61      7.85 o
   5  -5   6       55.09       56.70      1.20 o
   6  -5   6      584.86      566.18      9.14 o
   7  -5   6      614.11      594.49      9.67 o
   8  -5   6       50.87       53.02      1.39 o
   9  -5   6       38.51       43.80      1.10 o
  10  -5   6       16.41       19.09      0.73 o
 -11  -4   6       15.52       13.73      0.70 o
 -10  -4   6        9.99        9.52      2.95 o
  -9  -4   6        4.23        5.19      0.58 o
  -8  -4   6       64.17       55.60      2.06 o
  -7  -4   6        3.00        3.67      0.65 o
  -6  -4   6      507.91      491.70     12.64 o
  -5  -4   6     1198.55     1246.54     24.50 o
  -4  -4   6        7.44        9.63      0.44 o
  -3  -4   6       49.62       48.29      1.13 o
  -2  -4   6      231.06      235.97      4.27 o
  -1  -4   6        1.67        0.98      0.19 o
   0  -4   6     5619.38     5670.08     76.48 o
   1  -4   6     3082.70     3346.11     43.49 o
   2  -4   6       55.15       42.35      0.65 o
   3  -4   6       42.53       40.36      0.69 o
   4  -4   6       17.08       12.90      0.31 o
   5  -4   6        1.57        3.89      0.92 o
   6  -4   6       22.07       25.15      0.88 o
   7  -4   6      267.15      252.92      4.10 o
   8  -4   6      815.56      840.40     14.11 o
   9  -4   6       10.08       10.27      0.56 o
  10  -4   6       45.98       45.68      1.38 o
 -12  -3   6      223.02      268.42      7.72 o
 -11  -3   6       16.48       14.78      1.02 o
 -10  -3   6        0.47        0.43      0.58 o
  -9  -3   6       73.46       72.54      3.91 o
  -8  -3   6      254.63      229.19      9.20 o
  -7  -3   6     1652.74     1541.96     38.84 o
  -6  -3   6       70.29       56.17      2.59 o
  -5  -3   6     1333.54     1355.34     39.96 o
  -4  -3   6      721.53      660.21     13.48 o
  -3  -3   6      249.90      208.36      4.17 o
  -2  -3   6      837.13      783.88     19.20 o
  -1  -3   6     1635.63     1621.10     34.45 o
   0  -3   6      331.61      285.45      4.98 o
   1  -3   6     1103.36     1000.92     18.91 o
   2  -3   6      129.40      123.15      2.29 o
   3  -3   6      693.04      726.41     11.77 o
   4  -3   6       97.35      102.45      1.53 o
   5  -3   6      260.76      234.68      6.60 o
   6  -3   6      648.64      661.33     13.02 o
   7  -3   6       34.42       36.53      0.92 o
   8  -3   6      418.57      411.47      6.68 o
   9  -3   6        1.03        1.97      0.35 o
  10  -3   6       17.32       17.00      0.94 o
 -12  -2   6       82.11       95.63      4.90 o
 -11  -2   6       94.21       92.05      9.60 o
 -10  -2   6       43.07       34.07      1.99 o
  -9  -2   6      463.07      474.19     18.91 o
  -8  -2   6        8.47        8.23      0.75 o
  -7  -2   6      217.90      217.40      8.96 o
  -6  -2   6       12.88       27.40      1.56 o
  -5  -2   6        1.29        2.13      0.27 o
  -4  -2   6      595.52      613.31     15.69 o
  -3  -2   6       32.13       15.55      0.35 o
  -2  -2   6       11.65       15.51      0.37 o
  -1  -2   6      821.32      796.81     14.99 o
   0  -2   6      586.51      641.90     10.12 o
   1  -2   6     1547.09     1687.97     29.41 o
   2  -2   6     3685.93     3788.16     64.14 o
   3  -2   6      416.36      421.61      7.99 o
   4  -2   6      140.95      147.62      2.33 o
   5  -2   6        6.47        6.88      0.49 o
   6  -2   6        8.43        5.56      0.42 o
   7  -2   6     1600.19     1566.08     29.52 o
   8  -2   6       45.02       47.88      1.32 o
   9  -2   6        0.89        0.63      0.44 o
  10  -2   6      233.04      238.10      5.00 o
 -12  -1   6        1.11        1.71      0.46 o
 -11  -1   6      713.08      721.34     42.20 o
 -10  -1   6       17.26       17.31      1.58 o
  -9  -1   6      260.02      236.31     14.40 o
  -8  -1   6      263.33      254.53     10.72 o
  -7  -1   6       14.59       15.57      0.57 o
  -6  -1   6      383.46      360.44     13.81 o
  -5  -1   6       80.40       57.21      2.41 o
  -4  -1   6        2.49        0.51      0.15 o
  -3  -1   6     1675.69     1710.14     27.25 o
  -2  -1   6        5.46        4.09      0.19 o
  -1  -1   6      123.72      101.82      0.87 o
   0  -1   6      183.41      177.35      2.52 o
   1  -1   6      287.47      322.09      4.79 o
   2  -1   6       21.22       41.05      0.78 o
   3  -1   6      231.07      230.41      3.55 o
   4  -1   6       40.23       34.39      0.67 o
   5  -1   6       74.82       70.45      4.59 o
   6  -1   6       69.63       61.23      3.56 o
   7  -1   6        4.37        3.17      0.64 o
   8  -1   6        1.22        6.19      3.22 o
   9  -1   6       69.56       70.67      1.62 o
 -12   0   6        6.84        6.21      0.76 o
 -11   0   6       24.32       18.62      0.88 o
 -10   0   6      335.92      314.92     18.30 o
  -9   0   6      614.76      562.24     33.39 o
  -8   0   6      477.36      431.04     17.51 o
  -7   0   6      519.87      504.77     43.98 o
  -6   0   6       53.61       48.93      1.34 o
  -5   0   6      709.23      739.33     18.04 o
  -4   0   6      830.54      973.90     18.86 o
  -3   0   6     1040.49     1198.02     17.47 o
  -2   0   6     1605.52     1796.81     18.56 o
  -1   0   6     1423.56     1550.06     14.80 o
   0   0   6       56.91       45.99      0.74 o
   1   0   6      522.39      592.26      5.63 o
   2   0   6      135.55      139.02      2.00 o
   3   0   6      123.89      114.53      2.20 o
   4   0   6      440.06      448.53     22.08 o
   5   0   6        5.06        8.18      1.45 o
   6   0   6        0.62       -0.19      0.34 o
   7   0   6       47.86       47.92      1.54 o
   8   0   6       60.68       71.40      2.11 o
   9   0   6        0.87        1.14      0.46 o
 -12   1   6       81.21       89.89      3.86 o
 -11   1   6       64.47       78.88      2.12 o
 -10   1   6       11.27       16.21      1.07 o
  -9   1   6      774.54      794.75     19.21 o
  -8   1   6      657.61      621.69     46.13 o
  -7   1   6       22.34       25.62      2.22 o
  -6   1   6       58.32       54.51      1.68 o
  -5   1   6     1095.53     1132.50     22.24 o
  -4   1   6     1096.59     1209.96     15.95 o
  -3   1   6      832.34      844.24     12.95 o
  -2   1   6      181.99      195.83      2.56 o
  -1   1   6      663.77      738.18      9.01 o
   0   1   6      608.86      649.79      5.73 o
   1   1   6       26.98       45.46      0.58 o
   2   1   6      536.40      490.08      5.38 o
   3   1   6      173.56      172.88      4.42 o
   4   1   6        0.42        1.42      0.50 o
   5   1   6     1215.87     1185.29     42.87 o
   6   1   6      487.88      459.34     24.98 o
   7   1   6        0.88        0.88      0.61 o
   8   1   6       90.49       91.44      2.62 o
   9   1   6        2.58        0.51      0.34 o
 -12   2   6       40.13       46.29      2.86 o
 -11   2   6       91.74       93.10      2.18 o
 -10   2   6      458.32      445.80      9.27 o
  -9   2   6      604.62      614.77     13.13 o
  -8   2   6        9.65        8.51      0.63 o
  -7   2   6      792.77      825.43     24.74 o
  -6   2   6       28.11       30.85      0.61 o
  -5   2   6      299.64      371.47      7.38 o
  -4   2   6     1148.35     1193.56     19.92 o
  -3   2   6      128.11      134.39      2.82 o
  -2   2   6     1285.37     1683.45     28.56 o
  -1   2   6       81.43       94.29      1.79 o
   0   2   6        6.91       13.88      0.41 o
   1   2   6     1437.62     1500.03     18.82 o
   2   2   6        2.59        2.42      0.23 o
   3   2   6       49.01       52.89      1.83 o
   4   2   6      598.19      590.93     19.40 o
   5   2   6       21.62       24.55      1.25 o
   6   2   6      633.26      585.00     28.69 o
   7   2   6        1.60        2.75      0.72 o
   8   2   6        2.13        1.66      0.56 o
 -12   3   6      294.84      291.85      7.94 o
 -11   3   6      172.45      151.26      4.37 o
 -10   3   6      189.62      194.29      7.08 o
  -9   3   6     1060.81     1038.09     23.73 o
  -8   3   6        5.64        5.21      0.54 o
  -7   3   6       68.16       57.14      3.71 o
  -6   3   6      758.91      793.66     25.91 o
  -5   3   6        0.13        0.18      0.20 o
  -4   3   6      830.56      969.65     18.16 o
  -3   3   6        1.44        2.79      0.39 o
  -2   3   6      247.80      238.62      3.93 o
  -1   3   6       52.93       69.64      1.02 o
   0   3   6      128.12      137.58      1.30 o
   1   3   6      426.34      435.92      5.03 o
   2   3   6      412.71      432.70      8.73 o
   3   3   6       71.02       60.96      1.59 o
   4   3   6      730.98      681.79     20.02 o
   5   3   6        1.09        2.53      0.54 o
   6   3   6       42.26       42.87      3.29 o
   7   3   6       62.89       60.50      2.70 o
   8   3   6        3.98        1.21      0.39 o
 -12   4   6       60.62       60.40      1.84 o
  -8   4   6      617.73      552.59     50.07 o
  -7   4   6      511.67      513.08     22.51 o
  -6   4   6       56.54       54.93      1.98 o
  -5   4   6      103.07       99.23      3.54 o
  -4   4   6       48.03       45.35      0.79 o
  -3   4   6        4.59        8.82      0.98 o
  -2   4   6      940.52      980.81     16.72 o
  -1   4   6     1459.39     1658.20     31.56 o
   0   4   6      300.63      319.00      6.04 o
   1   4   6       10.45       13.57      0.68 o
   2   4   6      193.48      204.36      4.70 o
   3   4   6      387.35      395.17     15.92 o
   4   4   6      394.87      379.24     10.94 o
   5   4   6        8.75       12.54      0.75 o
   6   4   6      401.57      373.52     24.18 o
   7   4   6      108.73      109.60      3.05 o
  -8   5   6       44.48       39.20      4.20 o
  -7   5   6     1628.48     1640.40    105.10 o
  -6   5   6       85.74       91.78      3.46 o
  -5   5   6      103.79       92.20      2.50 o
  -4   5   6      148.37      149.16      3.67 o
  -3   5   6      122.34      145.33      4.80 o
  -2   5   6        1.11        0.38      0.26 o
  -1   5   6      206.10      199.57     10.35 o
   0   5   6      262.96      253.94      7.61 o
   1   5   6      461.88      477.80     16.01 o
   2   5   6      170.82      175.16      5.01 o
   3   5   6      154.57      158.41      5.81 o
   4   5   6      179.75      178.09      5.14 o
   5   5   6        8.82        8.61      0.64 o
   6   5   6        0.77        0.76      0.50 o
   7   5   6        4.39        3.02      0.74 o
  -9   6   6       53.54       51.14      1.89 o
  -8   6   6      110.39      107.98      6.92 o
  -7   6   6      408.48      428.34     21.79 o
  -6   6   6      725.33      760.22     25.83 o
  -5   6   6      114.60      129.18      4.11 o
  -4   6   6        1.57        2.16      0.46 o
  -3   6   6       82.88       88.51      2.31 o
  -2   6   6        0.69        0.26      0.29 o
  -1   6   6      192.81      200.78      9.30 o
   0   6   6      277.44      249.04     10.56 o
   1   6   6      613.97      605.53     24.73 o
   2   6   6       16.15       18.56      0.89 o
   3   6   6       52.07       37.93      2.48 o
   4   6   6      251.49      238.92     10.54 o
   5   6   6        3.81        2.27      0.68 o
   6   6   6       10.16       12.12      0.82 o
  -9   7   6      112.73      111.96      2.44 o
  -8   7   6       77.94       73.25      5.35 o
  -7   7   6      270.60      267.13     14.33 o
  -6   7   6      319.46      324.46     14.07 o
  -5   7   6      790.34      809.74     26.55 o
  -4   7   6      147.80      171.81      2.84 o
  -3   7   6        0.09        0.87      0.46 o
  -2   7   6       67.97       66.63      1.57 o
  -1   7   6       19.21       19.28      0.95 o
   0   7   6      145.33      145.87      6.58 o
   1   7   6       60.59       56.67      3.12 o
   2   7   6       81.44       72.78      3.93 o
   3   7   6        3.04        3.06      0.63 o
   4   7   6        0.41        0.22      0.31 o
   5   7   6        4.89        6.08      0.69 o
 -10   8   6       75.89       77.10      1.71 o
  -9   8   6        0.59        0.74      0.47 o
  -8   8   6      139.17      152.92      3.56 o
  -7   8   6      308.85      321.34     21.20 o
  -6   8   6      208.00      232.05     11.15 o
  -5   8   6      205.86      215.59      5.53 o
  -4   8   6       31.59       37.98      1.27 o
  -3   8   6      156.63      162.34      3.18 o
  -2   8   6       87.06       95.24      2.29 o
  -1   8   6       47.43       44.42      1.31 o
   0   8   6      207.78      231.92      4.89 o
   1   8   6      281.17      297.02      7.99 o
   2   8   6       56.51       56.89      2.49 o
   3   8   6       50.17       46.14      2.13 o
   4   8   6        1.00        0.54      0.24 o
 -10   9   6        2.09        1.37      0.37 o
  -9   9   6       18.66       18.79      0.97 o
  -8   9   6       86.45      103.45      2.74 o
  -7   9   6        5.68        6.30      0.71 o
  -6   9   6       18.79       18.39      1.07 o
  -5   9   6       11.30       13.10      1.28 o
  -4   9   6      570.64      574.52     11.58 o
  -3   9   6      582.43      595.70      9.98 o
  -2   9   6       83.10       90.99      2.15 o
  -1   9   6        1.84        2.27      0.58 o
   0   9   6       55.34       55.85      2.17 o
   1   9   6       79.78       80.24      1.95 o
   2   9   6        2.48        0.91      0.31 o
   3   9   6        0.03        0.08      0.35 o
 -10  10   6       43.90       44.22      1.54 o
  -9  10   6        5.13        2.21      0.62 o
  -8  10   6       33.92       34.29      1.48 o
  -7  10   6       63.02       61.57      3.00 o
  -6  10   6      204.32      207.60     11.10 o
  -5  10   6        6.96        7.63      1.08 o
  -4  10   6        5.04        4.55      0.70 o
  -3  10   6        0.08        0.53      0.42 o
  -2  10   6       23.40       25.94      1.05 o
  -1  10   6      105.15      105.88      2.70 o
   0  10   6        0.40        0.80      0.52 o
   1  10   6       10.12       10.52      0.73 o
   2  10   6       10.86        7.38      0.76 o
  -9  11   6      155.08      176.26      3.99 o
  -8  11   6       29.42       36.08      1.43 o
  -7  11   6      150.96      146.59      8.91 o
  -6  11   6        5.16        3.86      0.80 o
  -5  11   6        0.55        1.16      0.57 o
  -4  11   6       39.63       38.37      1.96 o
  -3  11   6        0.47        0.29      0.36 o
  -2  11   6      106.82      103.13      1.88 o
  -1  11   6       64.27       58.29      1.97 o
   0  11   6       72.96       76.29      2.23 o
  -7  12   6       17.22       20.86      1.20 o
  -6  12   6        4.57        4.05      1.47 o
  -5  12   6       63.21       69.87      2.35 o
  -4  12   6       77.91       78.27      2.78 o
  -3  12   6       27.68       26.25      1.33 o
  -2  12   6        0.63        0.89      0.48 o
  -1 -14   7       85.04       88.13      1.99 o
   0 -14   7       14.97       15.05      0.64 o
   1 -14   7      151.61      156.88      2.01 o
   2 -14   7       71.44       77.47      1.37 o
   3 -14   7       15.40       17.28      0.59 o
   4 -14   7       38.31       44.09      0.91 o
   5 -14   7       33.06       38.87      0.90 o
  -3 -13   7        2.95        2.34      0.31 o
  -2 -13   7        2.43        3.21      0.40 o
  -1 -13   7       45.14       46.65      0.93 o
   0 -13   7        1.94        3.18      0.34 o
   1 -13   7       25.49       23.65      0.77 o
   2 -13   7        2.70        3.20      0.70 o
   3 -13   7       32.63       36.33      1.03 o
   4 -13   7        0.14        0.15      0.32 o
   5 -13   7        2.62        1.77      0.54 o
   6 -13   7       27.97       29.92      0.80 o
  -5 -12   7       21.56       21.70      0.83 o
  -4 -12   7      182.03      194.37      2.48 o
  -3 -12   7        3.94        2.18      0.38 o
  -2 -12   7        1.16        2.48      0.41 o
  -1 -12   7      198.17      186.04      2.68 o
   0 -12   7       91.30       82.67      1.25 o
   1 -12   7      343.53      341.85      6.01 o
   2 -12   7       11.37       13.24      0.68 o
   3 -12   7      197.56      196.64      2.84 o
   4 -12   7        2.02        3.44      0.50 o
   5 -12   7        6.72        6.57      0.55 o
   6 -12   7      129.97      142.39      2.10 o
   7 -12   7        1.05        0.91      0.29 o
  -6 -11   7        5.79        3.65      0.59 o
  -5 -11   7      224.75      214.97      3.39 o
  -4 -11   7       83.45       93.04      1.50 o
  -3 -11   7       36.83       35.81      0.92 o
  -2 -11   7      217.58      214.77      3.07 o
  -1 -11   7        6.20        8.13      0.47 o
   0 -11   7       13.77       15.24      0.60 o
   1 -11   7      216.70      223.66      3.32 o
   2 -11   7       12.33       15.24      0.83 o
   3 -11   7      148.47      151.10      2.44 o
   4 -11   7       15.89       15.56      0.77 o
   5 -11   7       48.64       59.03      1.18 o
   6 -11   7        1.30        1.42      0.29 o
   7 -11   7        2.21        3.83      0.50 o
   8 -11   7       55.16       57.46      1.27 o
  -7 -10   7      298.25      301.99      6.47 o
  -6 -10   7       19.56       23.11      0.85 o
  -5 -10   7        5.83        6.57      0.65 o
  -4 -10   7      157.27      159.35      2.92 o
  -3 -10   7     1841.73     1840.59     31.15 o
  -2 -10   7       46.64       44.72      1.18 o
  -1 -10   7       47.59       43.83      0.90 o
   0 -10   7       26.05       24.79      1.31 o
   1 -10   7      584.04      560.87      8.07 o
   2 -10   7       54.27       48.95      1.16 o
   3 -10   7       44.17       42.55      1.20 o
   4 -10   7       75.63       67.33      1.35 o
   5 -10   7      118.23      108.39      1.64 o
   6 -10   7       25.72       21.86      0.60 o
   7 -10   7       72.11       80.94      1.35 o
   8 -10   7        0.12        0.23      0.31 o
   9 -10   7        6.06        4.92      0.83 o
  -8  -9   7       14.43       14.08      0.61 o
  -7  -9   7      269.23      262.11      4.41 o
  -6  -9   7        8.87       10.30      0.57 o
  -5  -9   7       46.65       40.86      1.18 o
  -4  -9   7      131.94      132.83      2.45 o
  -3  -9   7       43.35       42.29      1.00 o
  -2  -9   7        5.42        6.73      0.47 o
  -1  -9   7        2.26        2.28      0.37 o
   0  -9   7      695.85      663.55      8.65 o
   1  -9   7      381.97      370.78      5.63 o
   2  -9   7       37.48       39.48      1.07 o
   3  -9   7      704.29      689.53     11.02 o
   4  -9   7       72.91       67.84      1.27 o
   5  -9   7       75.12       72.42      1.27 o
   6  -9   7      273.40      273.57      3.67 o
   7  -9   7        3.75        7.02      1.97 o
   8  -9   7       52.36       56.09      1.19 o
   9  -9   7       13.35       17.53      0.76 o
  -9  -8   7       27.24       29.68      0.86 o
  -8  -8   7        2.39        1.08      0.33 o
  -7  -8   7      218.78      213.20      3.77 o
  -6  -8   7      159.61      157.20      2.23 o
  -5  -8   7      206.31      189.29      3.15 o
  -4  -8   7       13.94       14.07      0.58 o
  -3  -8   7      111.46      117.56      1.88 o
  -2  -8   7        4.88        6.62      0.47 o
  -1  -8   7      223.13      202.82      2.57 o
   0  -8   7      101.29       84.87      1.37 o
   1  -8   7      422.50      394.15      6.04 o
   2  -8   7      421.80      421.04      7.83 o
   3  -8   7       74.34       70.91      1.18 o
   4  -8   7        5.84        8.16      0.49 o
   5  -8   7      503.83      494.02      6.37 o
   6  -8   7       40.75       35.77      0.76 o
   7  -8   7       87.80       89.24      1.75 o
   8  -8   7      103.11      114.68      1.87 o
   9  -8   7        0.33        0.22      0.24 o
  -9  -7   7       16.62       18.23      0.63 o
  -8  -7   7      335.95      327.03     10.61 o
  -7  -7   7       13.29       13.74      1.27 o
  -6  -7   7       64.24       62.47      1.72 o
  -5  -7   7      281.82      261.87      3.72 o
  -4  -7   7      797.67      746.50     14.07 o
  -3  -7   7       15.49       17.72      0.49 o
  -2  -7   7        0.56        2.01      0.44 o
  -1  -7   7      202.58      184.22      2.20 o
   0  -7   7      184.92      159.79      1.75 o
   1  -7   7      175.54      192.37      2.80 o
   2  -7   7        5.70        7.85      0.36 o
   3  -7   7      147.07      146.04      1.91 o
   4  -7   7      434.54      424.31      5.51 o
   5  -7   7      323.69      313.87      5.06 o
   6  -7   7      341.44      329.07      4.79 o
   7  -7   7       23.49       25.44      0.85 o
   8  -7   7        9.56       11.53      0.93 o
   9  -7   7       58.39       60.24      1.57 o
 -10  -6   7        5.64        6.16      1.48 o
  -9  -6   7        9.87       11.18      0.56 o
  -8  -6   7      230.68      215.88      5.07 o
  -7  -6   7        0.51        1.08      0.44 o
  -6  -6   7       99.77       92.05      2.78 o
  -5  -6   7       23.66       23.08      0.73 o
  -4  -6   7      139.51      132.21      1.61 o
  -3  -6   7      407.80      377.58      5.14 o
  -2  -6   7        1.38        3.17      0.26 o
  -1  -6   7      957.66      963.21     14.18 o
   0  -6   7      156.22      164.38      1.44 o
   1  -6   7        7.78       11.82      0.44 o
   2  -6   7      161.66      158.70      2.47 o
   3  -6   7       33.00       35.18      0.89 o
   4  -6   7      169.09      154.80      2.56 o
   5  -6   7      133.73      126.91      2.10 o
   6  -6   7       41.02       43.08      1.42 o
   7  -6   7       48.76       44.02      1.44 o
   8  -6   7        6.72        4.17      0.87 o
   9  -6   7      174.38      187.39      3.23 o
 -11  -5   7      105.79      111.35      2.62 o
 -10  -5   7        1.51        0.76      0.51 o
  -9  -5   7      441.55      423.49      9.87 o
  -8  -5   7      379.65      358.73      8.02 o
  -7  -5   7      224.19      228.56      5.64 o
  -6  -5   7       13.14       14.85      0.76 o
  -5  -5   7       10.21       12.56      0.74 o
  -4  -5   7       41.97       40.68      0.55 o
  -3  -5   7      421.32      416.95      5.36 o
  -2  -5   7        1.16        4.99      0.28 o
  -1  -5   7       27.72       31.14      0.59 o
   0  -5   7      286.16      280.30      4.79 o
   1  -5   7       99.19       81.46      0.83 o
   2  -5   7      248.30      233.39      3.04 o
   3  -5   7        3.89        4.20      0.49 o
   4  -5   7      182.33      181.91      2.91 o
   5  -5   7        4.20        1.87      0.42 o
   6  -5   7        1.31        1.33      0.39 o
   7  -5   7      439.42      428.64      8.44 o
   8  -5   7       36.41       40.36      2.11 o
   9  -5   7      219.28      224.68      3.80 o
 -11  -4   7      142.34      150.82      6.62 o
 -10  -4   7      170.25      157.69      4.39 o
  -9  -4   7        1.22        1.76      0.59 o
  -8  -4   7      620.72      589.40     12.73 o
  -7  -4   7      405.19      402.45      7.94 o
  -6  -4   7      287.89      259.22      4.87 o
  -5  -4   7       36.75       41.58      1.33 o
  -4  -4   7        0.80        1.78      0.25 o
  -3  -4   7       68.80       70.65      1.14 o
  -2  -4   7      839.31      830.26     18.11 o
  -1  -4   7        4.92        8.14      0.43 o
   0  -4   7       25.94       33.73      0.65 o
   1  -4   7       26.03       31.84      0.69 o
   2  -4   7       43.12       57.69      0.92 o
   3  -4   7        8.35       11.03      0.40 o
   4  -4   7       68.14       70.29      1.71 o
   5  -4   7      198.98      201.53      3.45 o
   6  -4   7       32.36       25.62      0.86 o
   7  -4   7       78.80       83.54      1.94 o
   8  -4   7      180.24      180.48      3.33 o
   9  -4   7      234.83      242.12      3.96 o
 -11  -3   7      264.09      288.04     12.79 o
 -10  -3   7        2.26        2.94      1.03 o
  -9  -3   7      139.42      136.82      2.88 o
  -8  -3   7      204.66      199.04      4.22 o
  -7  -3   7      474.15      447.47      8.12 o
  -6  -3   7      800.96      760.73     30.85 o
  -5  -3   7      317.57      310.44     10.60 o
  -4  -3   7      882.43      872.29     23.94 o
  -3  -3   7      664.05      615.94     12.12 o
  -2  -3   7      306.98      278.14      6.56 o
  -1  -3   7     3322.30     3277.29     98.53 o
   0  -3   7     1382.35     1297.97     27.48 o
   1  -3   7       44.62       53.13      1.32 o
   2  -3   7     2303.97     2370.97     45.69 o
   3  -3   7      168.79      144.33      2.30 o
   4  -3   7      331.35      311.75      8.30 o
   5  -3   7      288.73      278.12      4.80 o
   6  -3   7       66.01       72.86      1.82 o
   7  -3   7      547.21      523.44      8.19 o
   8  -3   7      249.55      249.83      4.33 o
   9  -3   7       26.83       31.04      1.36 o
 -12  -2   7        0.03        0.78      0.63 o
 -11  -2   7       47.29       47.68      2.13 o
 -10  -2   7        0.60        1.53      0.72 o
  -9  -2   7       13.80       19.16      1.25 o
  -8  -2   7      486.02      465.78      8.76 o
  -7  -2   7        0.65        1.32      0.57 o
  -6  -2   7      549.78      530.24     23.94 o
  -5  -2   7       55.70       67.21      2.72 o
  -4  -2   7      261.18      242.24      6.37 o
  -3  -2   7      115.11      127.43      3.34 o
  -2  -2   7     1010.12     1066.92     18.73 o
  -1  -2   7       88.74       84.58      1.49 o
   0  -2   7      375.83      356.48      5.78 o
   1  -2   7      618.00      605.12      9.94 o
   2  -2   7       25.11       38.94      0.86 o
   3  -2   7      461.28      493.36      9.51 o
   4  -2   7      364.22      347.73      7.91 o
   5  -2   7      208.16      207.75      8.65 o
   6  -2   7      315.09      294.77      8.67 o
   7  -2   7       12.53       12.29      0.88 o
   8  -2   7        8.12        7.30      0.72 o
   9  -2   7        8.25       10.32      0.89 o
 -12  -1   7      257.26      278.62      9.83 o
 -11  -1   7       21.97       25.86      1.35 o
 -10  -1   7        6.18        7.85      0.93 o
  -9  -1   7      590.52      572.47     11.23 o
  -8  -1   7       97.60       90.40      3.84 o
  -7  -1   7       78.17       74.70      3.10 o
  -6  -1   7        1.25        1.26      0.35 o
  -5  -1   7      454.83      426.57     15.12 o
  -4  -1   7      334.85      282.66      6.30 o
  -3  -1   7       13.63       13.58      0.40 o
  -2  -1   7      860.93      865.85      7.74 o
  -1  -1   7     3628.44     3776.44     47.30 o
   0  -1   7     1619.38     1566.15     14.94 o
   1  -1   7      195.93      192.57      2.20 o
   2  -1   7      283.04      247.08      3.97 o
   3  -1   7       68.03       58.47      1.91 o
   4  -1   7      296.95      283.85      8.04 o
   5  -1   7        8.36        8.51      0.68 o
   6  -1   7      505.84      491.53     14.83 o
   7  -1   7       56.39       63.59      1.67 o
   8  -1   7        1.39        2.52      0.52 o
   9  -1   7       35.96       40.23      1.90 o
 -12   0   7      201.99      208.93     11.31 o
 -11   0   7      148.18      160.34      4.04 o
 -10   0   7       10.35        8.33      0.87 o
  -9   0   7      120.90      116.51      4.36 o
  -8   0   7       30.32       31.42      1.89 o
  -7   0   7      176.64      168.87     11.18 o
  -6   0   7      145.78      159.47      5.32 o
  -5   0   7       17.83       17.15      0.46 o
  -4   0   7      257.72      316.22      6.24 o
  -3   0   7        0.12        1.02      0.34 o
  -2   0   7      250.63      269.38      3.03 o
  -1   0   7      613.34      713.14      6.59 o
   0   0   7       34.96       45.10      1.09 o
   1   0   7      312.52      322.60      3.62 o
   2   0   7       48.62       55.12      1.28 o
   3   0   7        1.94        1.11      0.45 o
   4   0   7      885.81      889.52     33.04 o
   5   0   7      310.92      308.79     12.89 o
   6   0   7      752.02      697.69     27.61 o
   7   0   7       53.31       48.83      2.36 o
   8   0   7        0.68        0.45      0.41 o
 -12   1   7      221.95      230.12     15.62 o
 -11   1   7       10.90       11.63      0.84 o
 -10   1   7      117.43      136.49      3.09 o
  -9   1   7        8.87        9.89      0.70 o
  -8   1   7       91.25       76.89      4.42 o
  -7   1   7      960.51      916.41     67.34 o
  -6   1   7      463.17      389.84     10.78 o
  -5   1   7       11.87        6.50      0.51 o
  -4   1   7      216.65      254.23      6.61 o
  -3   1   7      718.88      714.75      8.46 o
  -2   1   7      999.22      945.68     10.42 o
  -1   1   7        6.11        4.19      0.20 o
   0   1   7      613.94      703.07      6.27 o
   1   1   7     1837.27     1869.56     21.61 o
   2   1   7      575.40      532.68     13.79 o
   3   1   7       19.40       18.54      0.85 o
   4   1   7       26.55       23.14      0.96 o
   5   1   7      248.17      240.22      8.72 o
   6   1   7        0.92        2.23      0.75 o
   7   1   7      218.84      210.46      4.97 o
   8   1   7      143.92      141.71      2.73 o
 -12   2   7      126.15      113.52      3.13 o
 -11   2   7       15.01       18.51      1.02 o
 -10   2   7       85.34       76.60      4.05 o
  -9   2   7       29.83       26.24      1.57 o
  -8   2   7       20.02       17.61      2.20 o
  -7   2   7      173.53      173.08     11.91 o
  -6   2   7       89.35       93.00      3.83 o
  -5   2   7        4.94        7.47      0.70 o
  -4   2   7       54.90       44.89      0.96 o
  -3   2   7      465.73      514.47      9.95 o
  -2   2   7       51.48       63.05      1.21 o
  -1   2   7      281.53      371.35      4.56 o
   0   2   7        1.52        1.68      0.20 o
   1   2   7      117.34      111.10      1.38 o
   2   2   7      171.21      159.51      4.36 o
   3   2   7      135.95      135.55      4.57 o
   4   2   7       38.71       38.69      1.42 o
   5   2   7      160.35      160.86      5.56 o
   6   2   7      149.73      131.78      5.19 o
   7   2   7       23.99       21.95      0.99 o
   8   2   7       36.28       40.23      1.37 o
 -10   3   7      308.95      352.69      9.85 o
  -9   3   7      109.39       98.02      6.30 o
  -8   3   7      419.92      386.46     53.91 o
  -7   3   7     1237.95     1230.87     69.66 o
  -6   3   7      207.89      218.16      8.33 o
  -5   3   7     1222.60     1301.24     37.14 o
  -4   3   7      211.04      207.26      6.88 o
  -3   3   7      400.46      391.87      8.61 o
  -2   3   7      470.63      517.13     10.59 o
  -1   3   7      107.62       98.18      1.91 o
   0   3   7       24.21       23.51      1.17 o
   1   3   7       16.73       17.93      0.58 o
   2   3   7      671.14      657.48     10.72 o
   3   3   7      365.01      366.15     10.29 o
   4   3   7        9.46       11.04      0.75 o
   5   3   7       16.02       14.96      1.14 o
   6   3   7       20.65       22.17      1.36 o
   7   3   7        6.24        3.93      0.66 o
  -8   4   7      356.48      336.71     25.91 o
  -7   4   7      291.59      274.82     14.30 o
  -6   4   7      182.14      187.34      6.01 o
  -5   4   7       42.84       46.44      2.21 o
  -4   4   7      250.97      246.01      7.58 o
  -3   4   7        0.40        1.54      0.74 o
  -2   4   7       44.70       45.14      2.13 o
  -1   4   7      425.55      455.87     14.61 o
   0   4   7       31.79       34.66      0.91 o
   1   4   7     1449.92     1497.15     32.37 o
   2   4   7        1.11        2.10      0.39 o
   3   4   7      157.77      148.21      3.25 o
   4   4   7       15.10       15.45      1.23 o
   5   4   7      161.21      170.32      4.49 o
   6   4   7        3.74        4.76      0.37 o
  -8   5   7       92.94       75.24      8.63 o
  -7   5   7       22.24       27.38      2.40 o
  -6   5   7      219.25      229.25     10.27 o
  -5   5   7       28.16       26.44      1.18 o
  -4   5   7      273.64      289.86     11.71 o
  -3   5   7      432.07      433.20     18.14 o
  -2   5   7        5.39        8.75      0.71 o
  -1   5   7       97.76       92.91      3.73 o
   0   5   7      106.26      104.04      4.23 o
   1   5   7      607.38      609.10     25.71 o
   2   5   7      619.54      620.72     17.74 o
   3   5   7       21.95       22.17      1.15 o
   4   5   7      189.65      177.19      4.78 o
   5   5   7       54.43       51.76      1.41 o
   6   5   7      112.47      101.17      2.99 o
  -9   6   7       12.44       10.64      1.01 o
  -8   6   7      100.72       85.51      6.59 o
  -7   6   7     1369.37     1418.49     78.66 o
  -6   6   7      324.60      343.55      8.94 o
  -5   6   7      125.25      131.21      2.73 o
  -4   6   7       14.34       17.77      1.27 o
  -3   6   7       15.31       13.80      0.73 o
  -2   6   7        3.36        2.82      0.80 o
  -1   6   7        1.18        1.23      0.46 o
   0   6   7      146.36      147.61      5.98 o
   1   6   7      236.68      232.68     13.51 o
   2   6   7        3.73        3.18      0.63 o
   3   6   7       56.50       53.63      2.05 o
   4   6   7       74.28       63.35      1.93 o
   5   6   7       22.14       28.34      0.92 o
  -9   7   7      128.91      155.97      4.69 o
  -8   7   7      123.45      128.33     11.00 o
  -7   7   7      385.22      403.59     17.71 o
  -6   7   7     1534.63     1636.50     47.03 o
  -5   7   7       92.39       98.85      2.98 o
  -4   7   7       19.71       22.00      1.01 o
  -3   7   7        9.82        9.67      0.74 o
  -2   7   7       60.01       60.26      1.93 o
  -1   7   7      330.94      339.18      5.35 o
   0   7   7       30.35       36.54      2.59 o
   1   7   7       86.52       87.01      6.55 o
   2   7   7       90.76       91.57      4.90 o
   3   7   7        0.79        0.64      0.31 o
   4   7   7       64.99       56.23      1.77 o
 -10   8   7       53.78       42.95      2.12 o
  -9   8   7      108.27      121.43      2.61 o
  -8   8   7      309.44      316.34     24.41 o
  -7   8   7       99.62      109.72      4.71 o
  -6   8   7      342.95      340.16     19.60 o
  -5   8   7      624.79      677.07     16.69 o
  -4   8   7       48.39       49.20      1.39 o
  -3   8   7       62.79       67.20      1.58 o
  -2   8   7       79.95       81.24      1.75 o
  -1   8   7       67.51       74.09      1.74 o
   0   8   7        3.83        3.58      0.77 o
   1   8   7      338.22      334.56      8.63 o
   2   8   7        9.47       10.84      0.91 o
   3   8   7       37.30       36.85      2.64 o
 -10   9   7        6.04        4.78      0.63 o
  -9   9   7        9.16       12.22      0.74 o
  -8   9   7       19.04       19.09      1.42 o
  -7   9   7       46.85       57.29      2.62 o
  -6   9   7      418.08      424.89     15.44 o
  -5   9   7      168.12      171.62      5.01 o
  -4   9   7      546.98      577.33     16.96 o
  -3   9   7       77.26       78.96      1.81 o
  -2   9   7      280.40      283.79      4.94 o
  -1   9   7       27.39       29.11      1.41 o
   0   9   7       73.08       72.70      2.41 o
   1   9   7      102.16      107.74      3.18 o
   2   9   7       62.99       59.45      4.18 o
  -9  10   7        1.15        0.21      0.59 o
  -8  10   7      153.80      159.48     13.16 o
  -7  10   7      121.76      123.39      8.68 o
  -6  10   7       37.22       37.63      1.56 o
  -5  10   7      115.59      118.13      3.16 o
  -4  10   7      133.81      132.40      3.18 o
  -3  10   7      599.31      636.56     10.33 o
  -2  10   7       54.41       56.56      1.36 o
  -1  10   7       85.68       81.07      1.94 o
   0  10   7      278.96      290.42      7.91 o
  -8  11   7        0.26        0.45      0.54 o
  -7  11   7        1.46        0.82      0.52 o
  -6  11   7       53.02       54.21      3.85 o
  -5  11   7       62.64       68.75      3.18 o
  -4  11   7       28.91       30.01      1.47 o
  -3  11   7       83.69       84.80      1.51 o
  -2  11   7      173.66      173.89      3.23 o
  -1  11   7       26.70       28.30      1.43 o
  -1 -14   8      137.16      149.46      3.44 o
   0 -14   8       69.00       76.62      1.56 o
   1 -14   8        5.55        6.11      0.37 o
   2 -14   8        0.45        0.48      0.24 o
   3 -14   8        0.40        0.03      0.31 o
   4 -14   8       48.26       49.66      1.02 o
  -3 -13   8       23.69       26.36      0.82 o
  -2 -13   8      105.30      103.48      1.38 o
  -1 -13   8        0.77        1.70      0.32 o
   0 -13   8       25.79       23.65      0.73 o
   1 -13   8        6.65        6.66      0.49 o
   2 -13   8        0.06        0.28      0.30 o
   3 -13   8       13.49       14.27      0.70 o
   4 -13   8       86.14       90.25      1.50 o
   5 -13   8       11.30       14.85      0.63 o
   6 -13   8        0.26        0.13      0.33 o
  -5 -12   8       42.29       45.15      1.37 o
  -4 -12   8        6.71        6.66      0.53 o
  -3 -12   8       29.92       27.87      0.72 o
  -2 -12   8       32.42       36.44      0.85 o
  -1 -12   8       92.56      100.05      1.39 o
   0 -12   8        0.14        0.02      0.25 o
   1 -12   8        0.60        0.72      0.35 o
   2 -12   8       21.86       26.68      0.89 o
   3 -12   8        0.61        0.68      0.35 o
   4 -12   8        0.19        0.43      0.31 o
   5 -12   8       70.67       69.98      1.27 o
   6 -12   8        4.10        4.50      0.37 o
   7 -12   8       25.19       31.07      1.37 o
  -6 -11   8       44.65       43.65      1.66 o
  -5 -11   8       85.56       85.11      1.36 o
  -4 -11   8      206.87      202.31      3.23 o
  -3 -11   8        0.70        0.96      0.32 o
  -2 -11   8       27.72       29.16      0.82 o
  -1 -11   8      153.23      158.77      2.14 o
   0 -11   8      285.20      271.56      3.80 o
   1 -11   8      119.54      109.13      1.95 o
   2 -11   8        6.23       10.36      1.30 o
   3 -11   8        8.39        7.85      0.58 o
   4 -11   8       80.81       85.14      1.47 o
   5 -11   8        1.63        1.56      0.43 o
   6 -11   8       12.05       12.39      0.40 o
   7 -11   8       70.73       67.51      1.35 o
  -7 -10   8       90.68       99.35      2.77 o
  -6 -10   8       40.57       41.81      1.27 o
  -5 -10   8       39.83       38.96      0.95 o
  -4 -10   8       91.06       89.37      1.68 o
  -3 -10   8        7.60        7.77      0.49 o
  -2 -10   8      229.02      233.28      3.13 o
  -1 -10   8        4.21        3.64      0.39 o
   0 -10   8      130.39      125.65      2.62 o
   1 -10   8      116.52      131.88      2.14 o
   2 -10   8        0.09        0.59      0.49 o
   3 -10   8      376.09      378.41      6.81 o
   4 -10   8       94.60      102.47      2.15 o
   5 -10   8       59.54       67.62      1.83 o
   6 -10   8       82.25       80.09      1.26 o
   7 -10   8       31.59       28.76      0.96 o
   8 -10   8       23.83       34.47      1.03 o
  -8  -9   8      207.18      209.39     11.41 o
  -7  -9   8       81.28       88.63      2.22 o
  -6  -9   8      274.53      293.77     11.51 o
  -5  -9   8        0.02        0.29      0.38 o
  -4  -9   8      573.48      545.22     14.05 o
  -3  -9   8       10.22        9.46      0.63 o
  -2  -9   8        0.13        0.40      0.32 o
  -1  -9   8      756.03      753.23     11.06 o
   0  -9   8      167.96      162.49      2.44 o
   1  -9   8       99.11      109.67      2.46 o
   2  -9   8      380.55      361.95      5.75 o
   3  -9   8      115.65      109.74      2.68 o
   4  -9   8        2.58        2.52      0.61 o
   5  -9   8        1.55        4.09      0.54 o
   6  -9   8       71.23       67.90      1.23 o
   7  -9   8        4.04        4.93      0.44 o
   8  -9   8       30.26       32.52      1.13 o
  -9  -8   8       36.29       42.39      1.25 o
  -8  -8   8      528.88      555.31     14.81 o
  -7  -8   8       33.07       33.93      1.94 o
  -6  -8   8      148.33      147.33      3.05 o
  -5  -8   8     1614.02     1595.30     67.44 o
  -4  -8   8      716.42      693.80     17.40 o
  -3  -8   8      142.09      136.25      2.58 o
  -2  -8   8        2.38        2.95      0.52 o
  -1  -8   8        0.12        0.49      0.39 o
   0  -8   8      576.84      592.27      8.34 o
   1  -8   8      751.98      728.90     14.17 o
   2  -8   8       18.90       17.48      1.00 o
   3  -8   8       96.38       90.65      2.43 o
   4  -8   8       79.39       71.02      1.38 o
   5  -8   8      416.87      405.86      5.78 o
   6  -8   8       14.28       14.72      0.58 o
   7  -8   8        3.59        7.34      1.23 o
   8  -8   8        0.04        0.09      0.39 o
  -9  -7   8       26.44       26.98      0.91 o
  -8  -7   8       44.07       37.84      1.72 o
  -7  -7   8      132.99      122.30      2.52 o
  -6  -7   8      177.11      179.09      3.61 o
  -5  -7   8        1.13        1.18      0.71 o
  -4  -7   8      314.96      309.47      5.26 o
  -3  -7   8        2.40        3.48      0.52 o
  -2  -7   8        5.45        6.46      0.64 o
  -1  -7   8      348.50      323.72      4.39 o
   0  -7   8      848.79      853.08     13.72 o
   1  -7   8      320.62      315.54      4.97 o
   2  -7   8        1.68        2.16      0.53 o
   3  -7   8      146.16      143.63      2.98 o
   4  -7   8       68.15       61.72      1.26 o
   5  -7   8      104.73      102.95      1.70 o
   6  -7   8        2.80        2.22      0.49 o
   7  -7   8       19.40       20.53      0.95 o
   8  -7   8       56.76       56.49      1.74 o
   9  -7   8      109.39      114.68      3.39 o
 -10  -6   8       88.18       96.77      1.80 o
  -9  -6   8        7.31        6.16      0.81 o
  -8  -6   8        6.15        5.29      0.71 o
  -7  -6   8      232.29      218.31      5.84 o
  -6  -6   8      443.70      437.34      8.50 o
  -5  -6   8      430.04      399.06      7.63 o
  -4  -6   8        3.42        2.22      0.46 o
  -3  -6   8      851.35      796.47     10.18 o
  -2  -6   8      273.95      282.86      4.02 o
  -1  -6   8        1.35        2.21      0.29 o
   0  -6   8      956.57      989.58     16.35 o
   1  -6   8       17.63       13.65      0.73 o
   2  -6   8      252.18      235.98      3.77 o
   3  -6   8      537.78      527.82     10.52 o
   4  -6   8      239.02      244.10      3.67 o
   5  -6   8      130.73      118.68      1.86 o
   6  -6   8        2.88        3.36      0.46 o
   7  -6   8      192.73      201.68      3.92 o
   8  -6   8       72.22       73.14      1.61 o
   9  -6   8      183.03      203.16      4.59 o
 -10  -5   8        0.55        0.00      0.32 o
  -9  -5   8       17.24       16.23      1.00 o
  -8  -5   8      121.34      122.35      2.85 o
  -7  -5   8        0.38        0.66      0.60 o
  -6  -5   8      305.71      299.14      5.84 o
  -5  -5   8        0.63        3.43      1.37 o
  -4  -5   8        0.70        0.90      0.32 o
  -3  -5   8       37.79       42.18      0.64 o
  -2  -5   8       14.86       11.59      0.34 o
  -1  -5   8      258.56      275.50      3.99 o
   0  -5   8       47.30       49.40      0.77 o
   1  -5   8       92.36       98.34      1.27 o
   2  -5   8      395.37      407.44      6.67 o
   3  -5   8      212.83      197.18      2.86 o
   4  -5   8       51.69       47.33      1.06 o
   5  -5   8       70.69       71.74      1.38 o
   6  -5   8       16.41       14.69      0.75 o
   7  -5   8      322.65      309.53      5.42 o
   8  -5   8       14.39       16.36      0.97 o
   9  -5   8       77.71       88.61      2.55 o
 -11  -4   8       46.44       49.60      2.88 o
 -10  -4   8        1.99        2.18      0.50 o
  -9  -4   8      208.79      206.59      4.25 o
  -8  -4   8       24.36       28.45      5.41 o
  -7  -4   8       14.90       12.96      1.30 o
  -6  -4   8      251.96      248.32      5.17 o
  -5  -4   8      615.63      563.43     10.17 o
  -4  -4   8        6.15        4.45      0.35 o
  -3  -4   8        9.19        5.39      0.40 o
  -2  -4   8      164.43      162.35      3.38 o
  -1  -4   8     1712.82     1653.97     28.45 o
   0  -4   8       12.85       15.44      0.45 o
   1  -4   8       11.74       11.47      0.45 o
   2  -4   8      260.24      256.86      4.63 o
   3  -4   8      582.67      578.28     11.86 o
   4  -4   8      576.82      544.40      6.74 o
   5  -4   8       12.29       11.04      0.70 o
   6  -4   8        4.59        4.55      0.46 o
   7  -4   8       81.44       67.97      1.58 o
   8  -4   8       34.60       35.36      1.91 o
   9  -4   8       11.66       10.24      0.86 o
 -11  -3   8        7.69        5.07      0.79 o
 -10  -3   8        4.97        4.21      0.65 o
  -9  -3   8       14.96       13.96      1.10 o
  -8  -3   8       28.46       26.73      1.34 o
  -7  -3   8        5.86        6.77      0.86 o
  -6  -3   8       68.87       64.28      2.22 o
  -5  -3   8        8.66        6.24      0.45 o
  -4  -3   8      116.53      116.88      3.52 o
  -3  -3   8      185.30      155.81      3.79 o
  -2  -3   8      668.97      710.33     17.10 o
  -1  -3   8      196.57      184.37      4.18 o
   0  -3   8       69.13       45.20      0.94 o
   1  -3   8     1877.04     1851.00     39.99 o
   2  -3   8      274.25      253.45      5.95 o
   3  -3   8       12.09       17.44      0.69 o
   4  -3   8       23.24       23.38      0.85 o
   5  -3   8      860.54      831.02     20.35 o
   6  -3   8        1.11        1.57      0.44 o
   7  -3   8       30.40       32.46      1.02 o
   8  -3   8      121.92      111.96      2.87 o
 -12  -2   8      191.07      212.57     11.76 o
 -11  -2   8      182.87      178.74      4.49 o
 -10  -2   8       62.43       59.30      1.68 o
  -9  -2   8      371.71      358.98      6.45 o
  -8  -2   8      232.13      221.90      4.62 o
  -7  -2   8      160.58      151.37      3.52 o
  -6  -2   8      136.33      116.57      5.66 o
  -5  -2   8      257.31      254.50      8.59 o
  -4  -2   8      553.19      567.79     17.45 o
  -3  -2   8      429.38      425.54      9.82 o
  -2  -2   8        3.13        6.86      0.33 o
  -1  -2   8      556.60      479.97      8.73 o
   0  -2   8      456.28      443.94      7.02 o
   1  -2   8      837.56      826.09     25.04 o
   2  -2   8      555.93      488.81     11.03 o
   3  -2   8      359.11      321.41      7.79 o
   4  -2   8      115.98      103.10      2.66 o
   5  -2   8       95.86       90.41      3.23 o
   6  -2   8      120.39      116.28      2.52 o
   7  -2   8        0.57        1.57      0.52 o
   8  -2   8        0.91        1.50      0.41 o
 -12  -1   8        2.55        3.49      1.09 o
 -11  -1   8       62.56       65.32      1.91 o
 -10  -1   8        4.25        6.90      0.74 o
  -9  -1   8       57.63       55.53      1.48 o
  -8  -1   8      218.43      212.23      5.13 o
  -7  -1   8      289.95      250.00     12.26 o
  -6  -1   8      797.63      702.85     21.06 o
  -5  -1   8       19.04       17.90      0.61 o
  -4  -1   8       15.94       23.90      0.67 o
  -3  -1   8      928.46      904.21     17.31 o
  -2  -1   8       92.08      116.45      1.99 o
  -1  -1   8     1563.41     1606.73     19.15 o
   0  -1   8      878.93      876.07     12.79 o
   1  -1   8       16.41       14.03      0.43 o
   2  -1   8       64.05       73.85      1.83 o
   3  -1   8      590.68      605.56     12.67 o
   4  -1   8       45.17       40.41      1.51 o
   5  -1   8      522.99      486.59     15.68 o
   6  -1   8       79.69       71.47      1.72 o
   7  -1   8      106.04      103.24      3.14 o
   8  -1   8        8.89       11.25      0.79 o
 -12   0   8      174.69      122.62     41.20 o
 -11   0   8      188.54      175.92      7.35 o
 -10   0   8      232.65      238.27      5.36 o
  -9   0   8      232.36      225.70      4.75 o
  -8   0   8      203.90      188.49      7.24 o
  -7   0   8        5.87        7.43      0.66 o
  -6   0   8     1358.66     1210.02     57.07 o
  -5   0   8      379.72      349.90      7.80 o
  -4   0   8        2.41        2.45      0.31 o
  -3   0   8       95.27       78.47      1.69 o
  -2   0   8       11.07       14.97      0.44 o
  -1   0   8      149.55      146.59      2.09 o
   0   0   8        3.91        5.60      0.30 o
   1   0   8       92.30       88.39      2.10 o
   2   0   8      374.04      342.12     10.57 o
   3   0   8      465.47      456.92     10.07 o
   4   0   8        5.42        6.83      1.32 o
   5   0   8        0.29        0.73      0.47 o
   6   0   8       77.23       70.70      3.08 o
   7   0   8       17.37       14.95      0.85 o
   8   0   8        4.14        8.99      0.60 o
 -12   1   8       57.09       49.54      1.53 o
 -11   1   8        3.15        2.85      0.51 o
 -10   1   8      162.64      167.74      3.87 o
  -9   1   8       81.65       74.48      6.20 o
  -8   1   8       45.97       40.37      3.28 o
  -7   1   8       82.28       75.38      3.67 o
  -6   1   8       26.83       26.75      1.29 o
  -5   1   8      309.78      297.38      8.89 o
  -4   1   8        5.22        6.54      0.46 o
  -3   1   8        1.64        2.10      0.26 o
  -2   1   8        2.31        2.33      0.30 o
  -1   1   8      252.37      270.42      3.13 o
   0   1   8      307.96      307.77      5.59 o
   1   1   8       96.92       95.94      1.55 o
   2   1   8      164.98      160.93      4.20 o
   3   1   8       53.17       54.14      1.36 o
   4   1   8       50.87       48.83      1.46 o
   5   1   8      663.15      639.48     23.30 o
   6   1   8       57.34       51.44      2.33 o
   7   1   8        0.42        0.38      0.55 o
 -11   2   8        1.92        3.25      0.74 o
 -10   2   8      513.25      546.57     16.42 o
  -9   2   8       20.22       27.28      2.53 o
  -8   2   8      117.73      115.93     12.69 o
  -7   2   8      149.02      149.78      5.81 o
  -6   2   8      297.92      295.62      5.08 o
  -5   2   8      298.33      290.12      8.02 o
  -4   2   8        7.10        3.07      0.61 o
  -3   2   8      603.31      657.89     14.18 o
  -2   2   8        1.27        0.97      0.38 o
  -1   2   8      233.85      254.96      5.25 o
   0   2   8      348.01      357.79      7.39 o
   1   2   8        3.56        5.84      0.63 o
   2   2   8      356.33      331.16      9.67 o
   3   2   8        0.14        0.68      0.44 o
   4   2   8      232.65      215.84      4.69 o
   5   2   8       87.83       87.52      3.20 o
   6   2   8        4.79        5.05      0.44 o
   7   2   8       28.64       26.24      0.94 o
 -11   3   8        1.77        0.79      0.75 o
 -10   3   8       26.05       29.89      1.41 o
  -9   3   8       16.54       14.97      1.43 o
  -8   3   8       38.28       41.41      2.66 o
  -7   3   8      401.21      390.12     16.37 o
  -6   3   8      390.92      387.71     15.04 o
  -5   3   8        0.53        0.14      0.39 o
  -4   3   8     1271.77     1296.70     34.85 o
  -3   3   8        3.51        2.96      0.55 o
  -2   3   8      570.17      606.68     17.25 o
  -1   3   8      295.50      334.14      6.96 o
   0   3   8        1.46        2.36      0.43 o
   1   3   8      999.10      934.70     22.02 o
   2   3   8      645.34      647.65     13.61 o
   3   3   8       80.55       75.19      2.33 o
   4   3   8      211.23      215.00      5.62 o
   5   3   8        0.41        0.35      0.39 o
   6   3   8        1.11        0.61      0.27 o
  -9   4   8        7.89        7.90      0.93 o
  -8   4   8       34.78       34.48      1.60 o
  -7   4   8      138.47      147.44      4.82 o
  -6   4   8       20.95       18.87      0.88 o
  -5   4   8      551.50      573.86     20.33 o
  -4   4   8        0.01        0.25      0.33 o
  -3   4   8       25.00       26.17      0.83 o
  -2   4   8       11.65       13.56      0.80 o
  -1   4   8       62.75       72.52      2.50 o
   0   4   8       12.62        9.15      0.65 o
   1   4   8       25.08       20.32      0.89 o
   2   4   8      444.14      435.26     14.26 o
   3   4   8       11.24       11.86      0.73 o
   4   4   8       43.31       38.17      1.05 o
   5   4   8       18.97       18.47      0.67 o
   6   4   8       24.34       23.37      0.89 o
  -9   5   8       23.83       26.16      2.73 o
  -8   5   8       30.40       25.39      2.30 o
  -7   5   8      292.28      303.25     25.81 o
  -6   5   8      693.12      754.09     19.31 o
  -5   5   8      365.40      358.34     10.64 o
  -4   5   8      271.73      278.67     10.69 o
  -3   5   8        0.39        1.94      0.45 o
  -2   5   8      207.70      212.15      8.35 o
  -1   5   8       26.18       27.58      1.57 o
   0   5   8      122.05      113.27      4.11 o
   1   5   8       23.71       28.73      0.97 o
   2   5   8       18.16       14.99      1.00 o
   3   5   8       45.82       46.04      1.65 o
   4   5   8      246.21      262.16      5.56 o
   5   5   8       81.63       78.88      2.67 o
  -9   6   8       62.98       58.91      8.46 o
  -8   6   8        7.61        7.92      1.13 o
  -7   6   8        2.15        1.98      0.48 o
  -6   6   8      100.94      105.32      4.41 o
  -5   6   8      215.08      240.42      4.93 o
  -4   6   8       34.76       35.22      1.43 o
  -3   6   8      116.31      116.45      4.80 o
  -2   6   8       31.12       27.54      1.52 o
  -1   6   8        1.99        2.66      0.87 o
   0   6   8      194.86      182.39      6.81 o
   1   6   8        8.60       10.46      0.65 o
   2   6   8      144.34      132.29      6.52 o
   3   6   8      223.76      217.34      4.23 o
   4   6   8        6.43        6.55      1.05 o
 -10   7   8       12.13        8.99      0.73 o
  -9   7   8      146.67      135.20     22.51 o
  -8   7   8       51.51       49.28      7.22 o
  -7   7   8      118.52      126.29      4.76 o
  -6   7   8      306.47      326.92     11.32 o
  -5   7   8      112.13      122.62      3.26 o
  -4   7   8      533.18      573.65     10.68 o
  -3   7   8        1.32        2.13      0.53 o
  -2   7   8        3.04        4.03      0.59 o
  -1   7   8       19.02       23.44      1.02 o
   0   7   8        1.67        1.00      0.39 o
   1   7   8      262.48      237.57     14.40 o
   2   7   8      129.60      114.50      8.84 o
   3   7   8        0.08        0.23      0.38 o
 -10   8   8        0.26        0.68      0.45 o
  -9   8   8      135.69      121.70     20.62 o
  -8   8   8        3.68        2.44      0.44 o
  -7   8   8        0.82        0.66      0.45 o
  -6   8   8      189.55      201.55      7.62 o
  -5   8   8      200.13      215.19      6.39 o
  -4   8   8      805.12      846.24     16.33 o
  -3   8   8       41.37       48.53      1.37 o
  -2   8   8       61.08       61.29      1.52 o
  -1   8   8        3.18        3.68      0.51 o
   0   8   8       32.55       35.64      1.46 o
   1   8   8       52.90       52.22      1.47 o
   2   8   8      140.99      135.33      5.92 o
  -9   9   8        6.30        3.91      1.47 o
  -8   9   8       73.04       69.65      5.78 o
  -7   9   8       37.81       44.93      3.06 o
  -6   9   8       45.25       48.15      2.34 o
  -5   9   8      104.11      110.19      3.49 o
  -4   9   8       46.37       48.07      1.20 o
  -3   9   8      169.99      182.75      3.16 o
  -2   9   8       35.65       36.10      1.02 o
  -1   9   8       17.62       17.19      1.05 o
   0   9   8       17.22       19.67      0.91 o
   1   9   8       23.48       30.14      1.88 o
  -8  10   8       10.16       10.40      1.30 o
  -7  10   8        7.45       10.34      0.64 o
  -6  10   8       30.21       26.61      1.17 o
  -5  10   8       20.17       25.25      1.39 o
  -4  10   8      129.84      126.12      3.19 o
  -3  10   8      424.77      439.19      7.74 o
  -2  10   8      101.54       99.11      2.30 o
  -1  10   8       30.15       29.81      1.04 o
  -6  11   8        3.45        2.73      0.54 o
  -5  11   8       87.75       94.64      3.86 o
  -4  11   8       54.06       51.62      2.62 o
   1 -14   9        0.78        0.79      0.40 o
  -3 -13   9        5.25        6.10      0.64 o
  -2 -13   9      424.51      451.63      6.25 o
  -1 -13   9        0.83        0.92      0.49 o
   0 -13   9        1.59        1.04      0.38 o
   1 -13   9       49.79       53.14      1.35 o
   2 -13   9       20.72       28.13      0.98 o
   3 -13   9        3.71        2.72      0.53 o
   4 -13   9      189.63      222.57      3.87 o
  -4 -12   9        0.38        0.24      0.30 o
  -3 -12   9        1.72        1.53      0.37 o
  -2 -12   9        9.20       11.46      0.68 o
  -1 -12   9      363.61      378.95      4.85 o
   0 -12   9        0.82        1.75      0.48 o
   1 -12   9       13.90       13.09      0.75 o
   2 -12   9        0.12        0.08      0.40 o
   3 -12   9       98.16      101.29      2.03 o
   4 -12   9       87.42       94.09      1.75 o
   5 -12   9       40.20       43.96      1.02 o
   6 -12   9        0.22        0.18      0.34 o
  -6 -11   9       20.10       23.52      1.13 o
  -5 -11   9       16.69       14.91      1.28 o
  -4 -11   9       23.72       23.55      0.93 o
  -3 -11   9       24.99       27.71      0.82 o
  -2 -11   9      229.09      241.11      3.70 o
  -1 -11   9        0.07        0.61      0.33 o
   0 -11   9      276.59      272.71      4.19 o
   1 -11   9       79.36       70.72      1.72 o
   2 -11   9        0.29        1.27      0.55 o
   3 -11   9      144.48      144.25      2.54 o
   4 -11   9       47.42       52.78      1.41 o
   5 -11   9        2.88        2.29      0.45 o
   6 -11   9       48.12       53.12      1.01 o
  -7 -10   9        2.88        4.04      0.72 o
  -6 -10   9       75.41       83.82      2.35 o
  -5 -10   9        1.32        1.52      0.72 o
  -4 -10   9       42.95       44.34      1.66 o
  -3 -10   9      664.80      674.17     10.65 o
  -2 -10   9       20.08       26.85      0.90 o
  -1 -10   9        3.71        4.38      0.45 o
   0 -10   9        3.72        5.51      0.63 o
   1 -10   9       46.38       44.57      1.29 o
   2 -10   9       24.23       27.26      1.15 o
   3 -10   9       14.98       17.56      0.99 o
   4 -10   9        0.39        0.81      0.63 o
   5 -10   9        7.72        9.07      0.69 o
   6 -10   9       32.44       32.81      0.69 o
   7 -10   9       26.94       29.61      1.50 o
  -8  -9   9      344.63      387.96     14.49 o
  -7  -9   9      110.62      109.82      4.45 o
  -6  -9   9      387.16      391.63     16.51 o
  -5  -9   9      160.54      162.52      6.09 o
  -4  -9   9       28.97       33.41      1.09 o
  -3  -9   9        1.52        2.07      0.74 o
  -2  -9   9      239.58      232.09      3.10 o
  -1  -9   9      100.04      103.50      1.73 o
   0  -9   9       35.13       29.96      1.08 o
   1  -9   9      147.80      123.40      2.32 o
   2  -9   9      569.79      538.00      8.57 o
   3  -9   9      154.94      132.33      2.43 o
   4  -9   9      190.17      187.24      3.24 o
   5  -9   9       29.80       30.07      1.01 o
   6  -9   9        4.05        1.79      0.87 o
   7  -9   9       22.95       21.75      1.07 o
  -8  -8   9       80.64       78.59      1.80 o
  -7  -8   9       45.64       49.25      1.66 o
  -6  -8   9       13.01       12.26      0.82 o
  -5  -8   9        7.34        9.82      1.36 o
  -4  -8   9        9.90        9.83      1.50 o
  -3  -8   9       31.13       37.02      1.03 o
  -2  -8   9      781.10      783.58     11.32 o
  -1  -8   9       69.19       65.74      1.37 o
   0  -8   9        0.41        0.66      0.47 o
   1  -8   9      194.03      187.76      3.29 o
   2  -8   9        9.20       13.73      1.24 o
   3  -8   9      105.72      106.72      2.59 o
   4  -8   9       36.65       33.59      1.17 o
   5  -8   9      389.55      391.35      5.30 o
   6  -8   9        6.86        6.09      0.55 o
   7  -8   9       42.19       46.18      1.19 o
   8  -8   9      126.04      136.60      2.34 o
  -9  -7   9       26.63       28.35      0.91 o
  -8  -7   9       97.55       95.88      3.93 o
  -7  -7   9        7.61        7.73      0.83 o
  -6  -7   9      763.10      761.22     15.00 o
  -5  -7   9       34.49       35.55      1.49 o
  -4  -7   9     1024.49      988.94     19.96 o
  -3  -7   9        0.19        0.36      0.28 o
  -2  -7   9      324.54      287.74      3.94 o
  -1  -7   9      563.73      545.07      7.77 o
   0  -7   9      642.89      647.13     10.10 o
   1  -7   9       78.79       77.98      1.65 o
   2  -7   9       88.53       91.74      1.84 o
   3  -7   9        6.91        4.18      0.63 o
   4  -7   9      185.04      172.37      2.60 o
   5  -7   9      203.88      186.12      2.62 o
   6  -7   9       26.74       29.69      0.82 o
   7  -7   9       12.10        8.84      1.66 o
   8  -7   9       78.78       81.06      1.82 o
 -10  -6   9       51.75       50.67      1.39 o
  -9  -6   9       40.82       45.60      1.45 o
  -8  -6   9        4.97        4.05      0.71 o
  -7  -6   9       45.50       49.58      1.90 o
  -6  -6   9      812.63      763.31     17.79 o
  -5  -6   9       61.06       59.79      1.78 o
  -4  -6   9     1077.88     1026.92     18.41 o
  -3  -6   9      287.78      279.80      3.99 o
  -2  -6   9       52.04       49.92      0.98 o
  -1  -6   9      400.63      393.94      4.75 o
   0  -6   9      678.26      688.41     13.36 o
   1  -6   9      307.10      309.14      4.66 o
   2  -6   9        2.24        3.51      0.54 o
   3  -6   9        1.98        1.87      0.43 o
   4  -6   9        8.74        9.54      0.53 o
   5  -6   9       59.05       59.27      1.07 o
   6  -6   9       60.15       57.47      1.14 o
   7  -6   9       31.36       28.46      1.10 o
   8  -6   9        1.17        1.05      0.55 o
 -10  -5   9        8.52        8.81      0.86 o
  -9  -5   9        8.62        7.54      0.78 o
  -8  -5   9      136.49      137.93      3.33 o
  -7  -5   9        2.70        2.49      0.86 o
  -6  -5   9      101.60       97.32      2.52 o
  -5  -5   9        7.84        9.20      0.87 o
  -4  -5   9     1029.49      989.20     16.35 o
  -3  -5   9      594.53      566.25     11.12 o
  -2  -5   9     1008.20      990.80     16.48 o
  -1  -5   9       64.46       55.86      0.96 o
   0  -5   9      157.36      148.55      2.12 o
   1  -5   9        3.31        7.42      0.76 o
   2  -5   9       10.45       11.59      0.71 o
   3  -5   9      108.80       99.65      1.54 o
   4  -5   9        3.93        3.87      0.41 o
   5  -5   9       29.34       24.13      0.71 o
   6  -5   9      227.80      222.05      3.21 o
   7  -5   9      141.21      134.90      3.69 o
   8  -5   9       94.44      107.02      2.92 o
 -11  -4   9       49.30       54.33      2.20 o
 -10  -4   9       16.00       15.83      0.86 o
  -9  -4   9        9.38       10.86      0.91 o
  -8  -4   9      179.30      163.84      3.50 o
  -7  -4   9      208.75      194.27      4.24 o
  -6  -4   9      248.39      235.00      4.60 o
  -5  -4   9      215.90      196.04      5.77 o
  -4  -4   9      230.05      203.47      4.55 o
  -3  -4   9      167.26      140.96      4.04 o
  -2  -4   9      306.65      269.85      5.67 o
  -1  -4   9      210.29      181.30      2.39 o
   0  -4   9      344.89      338.02      6.31 o
   1  -4   9       14.76       13.53      0.59 o
   2  -4   9      465.62      433.01      5.50 o
   3  -4   9       68.07       75.73      1.11 o
   4  -4   9       13.40       13.61      0.55 o
   5  -4   9      186.14      167.72      3.35 o
   6  -4   9        0.42        0.23      0.34 o
   7  -4   9      104.75      110.09      2.82 o
   8  -4   9      224.76      238.18      4.90 o
 -11  -3   9        0.28        0.57      0.50 o
 -10  -3   9      160.09      167.27      3.95 o
  -9  -3   9        0.05       -0.32      0.48 o
  -8  -3   9       18.63       16.75      1.22 o
  -7  -3   9       99.97       96.93      2.34 o
  -6  -3   9      139.53      122.77      2.94 o
  -5  -3   9        0.23        0.15      0.29 o
  -4  -3   9        7.50        5.79      0.56 o
  -3  -3   9       83.00       89.86      2.73 o
  -2  -3   9      164.23      140.18      3.98 o
  -1  -3   9      207.90      207.07      5.57 o
   0  -3   9       54.73       50.39      1.43 o
   1  -3   9      107.56      102.19      2.41 o
   2  -3   9       36.48       39.51      1.24 o
   3  -3   9      205.86      206.33      3.54 o
   4  -3   9       52.50       50.60      0.98 o
   5  -3   9        3.09        3.53      0.51 o
   6  -3   9        7.42       10.01      0.55 o
   7  -3   9      258.28      254.12      5.50 o
   8  -3   9        0.81        0.80      0.54 o
 -11  -2   9      148.91      160.64      3.46 o
 -10  -2   9      135.26      133.11      3.01 o
  -9  -2   9        8.62       10.52      1.35 o
  -8  -2   9      291.36      254.99      5.25 o
  -7  -2   9      231.71      192.20      4.66 o
  -6  -2   9     1375.83     1227.16     41.80 o
  -5  -2   9      129.98      119.44      4.39 o
  -4  -2   9      729.47      695.95     18.22 o
  -3  -2   9        8.98        8.34      0.58 o
  -2  -2   9       22.65       17.63      0.69 o
  -1  -2   9      894.82      808.95     29.86 o
   0  -2   9      205.93      191.58      4.24 o
   1  -2   9       61.82       51.09      1.70 o
   2  -2   9       37.40       28.16      1.10 o
   3  -2   9      352.70      335.57      7.77 o
   4  -2   9      279.83      271.69      8.01 o
   5  -2   9      145.22      145.43      2.38 o
   6  -2   9      127.32      125.07      2.64 o
   7  -2   9       90.05       90.93      2.15 o
 -12  -1   9        6.39       10.05      1.05 o
 -11  -1   9       81.19       75.59      2.37 o
 -10  -1   9       12.40       11.98      0.70 o
  -9  -1   9       10.65       12.16      1.19 o
  -8  -1   9       41.59       39.42      1.25 o
  -7  -1   9      472.87      438.78     15.83 o
  -6  -1   9      290.07      272.89     10.50 o
  -5  -1   9        0.46        2.14      1.54 o
  -4  -1   9       90.29       89.90      2.10 o
  -3  -1   9      166.82      153.86      2.41 o
  -2  -1   9     1196.05     1165.27     21.41 o
  -1  -1   9        2.61        3.42      0.50 o
   0  -1   9       76.02       69.08      1.84 o
   1  -1   9      836.47      773.72     19.54 o
   2  -1   9        0.05        0.74      0.46 o
   3  -1   9      146.24      127.93      2.53 o
   4  -1   9        0.18        0.75      0.40 o
   5  -1   9       74.62       71.31      1.77 o
   6  -1   9       17.98       19.46      0.79 o
   7  -1   9        8.88       10.58      0.67 o
 -12   0   9       78.46       82.93      2.71 o
 -11   0   9      134.97      135.19      6.42 o
 -10   0   9       36.93       35.96      1.32 o
  -9   0   9      404.22      381.23     10.40 o
  -8   0   9     1115.94      989.47     53.88 o
  -7   0   9      280.88      255.64     17.49 o
  -6   0   9       65.55       53.57      3.01 o
  -5   0   9        0.78        1.16      0.54 o
  -4   0   9      882.87      846.26     13.64 o
  -3   0   9      808.03      750.26     11.87 o
  -2   0   9      333.33      307.20      4.78 o
  -1   0   9        7.07       10.25      0.53 o
   0   0   9       61.99       62.75      1.14 o
   1   0   9       12.98       12.30      0.72 o
   2   0   9      791.53      780.15     12.75 o
   3   0   9      364.30      339.16      5.70 o
   4   0   9        2.64        2.61      0.78 o
   5   0   9      106.64       97.02      1.89 o
   6   0   9        1.69        2.96      0.40 o
   7   0   9      117.33      133.91      2.35 o
 -12   1   9        0.53        0.20      0.46 o
 -11   1   9        0.60        0.68      0.66 o
 -10   1   9       15.21       13.74      1.09 o
  -9   1   9       39.41       35.31      2.39 o
  -8   1   9        0.13        2.17      0.84 o
  -7   1   9      263.02      239.95      8.91 o
  -6   1   9       93.01       97.53      3.19 o
  -5   1   9        0.72        3.93      2.57 o
  -4   1   9      336.84      329.16      5.05 o
  -3   1   9      201.03      191.12      3.11 o
  -2   1   9      131.48      113.54      1.92 o
  -1   1   9       74.61       76.82      1.34 o
   0   1   9      104.71      100.37      1.62 o
   1   1   9     1411.68     1381.91     30.38 o
   2   1   9      306.88      303.40      5.85 o
   3   1   9      121.68      112.86      2.20 o
   4   1   9        3.80        2.61      0.68 o
   5   1   9       28.25       25.50      0.85 o
   6   1   9       68.44       70.11      2.48 o
 -11   2   9      152.67      150.75      4.18 o
 -10   2   9       10.77       11.68      2.01 o
  -9   2   9       24.45       19.84      2.53 o
  -8   2   9       92.39       88.00      7.37 o
  -7   2   9      190.77      180.18      6.51 o
  -6   2   9      594.00      564.07     15.25 o
  -5   2   9       23.03       22.40      1.07 o
  -4   2   9      161.12      171.01      4.22 o
  -3   2   9      196.27      196.24      4.70 o
  -2   2   9      372.23      383.16      7.64 o
  -1   2   9       72.91       67.00      1.38 o
   0   2   9       59.42       58.51      1.21 o
   1   2   9      413.06      361.62      9.44 o
   2   2   9       14.33       21.17      2.88 o
   3   2   9      305.57      305.07      6.64 o
   4   2   9       90.59       93.68      1.89 o
   5   2   9      118.36      124.12      3.65 o
   6   2   9       14.83       15.27      0.84 o
 -11   3   9       12.10       13.04      0.79 o
 -10   3   9        2.02        3.13      0.56 o
  -9   3   9      129.38      112.31      9.06 o
  -8   3   9      193.42      168.47      9.75 o
  -7   3   9       95.50       98.30      4.03 o
  -6   3   9       66.17       68.63      2.69 o
  -5   3   9       85.43       81.54      3.47 o
  -4   3   9      337.96      343.95     12.69 o
  -3   3   9        2.82        3.62      0.78 o
  -2   3   9        8.84        9.24      0.63 o
  -1   3   9      366.81      371.54      5.77 o
   0   3   9      160.88      153.75      3.20 o
   1   3   9      121.00      107.28      4.12 o
   2   3   9      106.23      103.46      2.47 o
   3   3   9       49.20       54.51      1.27 o
   4   3   9        0.82        1.56      0.64 o
   5   3   9        7.22        7.64      0.76 o
 -10   4   9      309.38      274.73      8.14 o
  -9   4   9      228.75      183.00      5.69 o
  -8   4   9        1.44        2.08      0.42 o
  -7   4   9       39.70       39.18      2.20 o
  -6   4   9      332.53      339.84     11.63 o
  -5   4   9      898.98      888.65     48.96 o
  -4   4   9       33.53       31.10      0.79 o
  -3   4   9       21.02       16.31      0.71 o
  -2   4   9       32.06       37.23      1.13 o
  -1   4   9       30.07       28.06      0.98 o
   0   4   9      211.82      192.81      5.01 o
   1   4   9       35.54       36.62      1.72 o
   2   4   9       50.86       47.15      1.59 o
   3   4   9       16.08       18.13      0.76 o
   4   4   9       78.95       87.04      1.62 o
   5   4   9        0.50        0.69      0.68 o
  -9   5   9        2.35        1.61      0.46 o
  -8   5   9        3.32        3.01      0.66 o
  -7   5   9       88.88       90.84      6.49 o
  -6   5   9      175.61      171.33      4.44 o
  -5   5   9        3.25        4.71      0.60 o
  -4   5   9       11.60       13.34      0.79 o
  -3   5   9        9.62       11.71      0.73 o
  -2   5   9       43.32       46.38      1.63 o
  -1   5   9       50.34       47.22      1.08 o
   0   5   9      148.64      146.02      4.16 o
   1   5   9      172.66      173.34      5.11 o
   2   5   9       37.77       37.14      1.55 o
   3   5   9       25.82       28.83      1.25 o
   4   5   9        7.65        6.59      0.56 o
  -9   6   9       55.57       49.52      8.41 o
  -8   6   9        4.37        4.21      1.52 o
  -7   6   9      238.33      249.47     17.38 o
  -6   6   9       47.79       49.84      2.42 o
  -5   6   9        4.99        5.92      0.88 o
  -4   6   9        0.34        0.78      0.39 o
  -3   6   9      116.46      115.88      4.90 o
  -2   6   9       75.21       75.94      3.84 o
  -1   6   9       57.64       49.03      2.48 o
   0   6   9       85.17       78.84      4.05 o
   1   6   9        3.10        2.28      0.51 o
   2   6   9      261.82      250.70     13.39 o
   3   6   9       17.13       15.95      0.73 o
 -10   7   9       60.68       48.95      1.64 o
  -9   7   9       23.66       20.52      3.87 o
  -8   7   9        0.27        0.34      0.53 o
  -7   7   9      236.80      261.15     12.74 o
  -6   7   9      261.46      281.02     10.26 o
  -5   7   9      110.63      119.83      2.77 o
  -4   7   9       12.74       17.00      0.83 o
  -3   7   9        7.90       12.78      0.93 o
  -2   7   9       60.65       70.89      1.66 o
  -1   7   9      201.91      189.81      8.80 o
   0   7   9       17.93       18.84      1.27 o
   1   7   9       41.53       43.66      2.49 o
   2   7   9      111.41      119.31     10.18 o
  -9   8   9        1.97        0.33      0.52 o
  -8   8   9        0.01        0.10      0.40 o
  -7   8   9       34.21       36.33      1.59 o
  -6   8   9        1.11        1.91      0.53 o
  -5   8   9       84.77       88.43      2.33 o
  -4   8   9        6.45        5.44      0.54 o
  -3   8   9       15.94       19.94      0.90 o
  -2   8   9        7.63        6.97      0.77 o
  -1   8   9       12.35       13.09      0.85 o
   0   8   9        3.04        2.10      1.10 o
   1   8   9       17.10       17.67      1.17 o
  -9   9   9        0.62        0.34      0.58 o
  -8   9   9       90.46       86.88     12.08 o
  -7   9   9        0.35        0.23      0.46 o
  -6   9   9       31.56       32.13      1.39 o
  -5   9   9        4.15        4.89      0.66 o
  -4   9   9       42.25       47.88      1.60 o
  -3   9   9        0.95        1.48      0.52 o
  -2   9   9        0.33       -0.12      0.34 o
  -1   9   9       65.96       73.79      1.62 o
  -7  10   9        0.44        0.43      0.42 o
  -6  10   9        0.51        0.53      0.40 o
  -5  10   9        2.18        1.61      0.47 o
  -4  10   9       55.86       58.75      1.59 o
  -2 -13  10        1.84        0.92      0.73 o
  -1 -13  10        6.08        7.22      0.56 o
   0 -13  10      113.42      121.47      1.79 o
   1 -13  10       35.67       40.57      1.03 o
   2 -13  10       11.74       14.59      0.67 o
   3 -13  10        3.73        2.03      0.42 o
  -4 -12  10        8.45       11.36      0.79 o
  -3 -12  10      240.60      255.23      4.65 o
  -2 -12  10       61.91       65.26      1.29 o
  -1 -12  10        3.82        1.95      0.52 o
   0 -12  10       41.67       44.72      1.18 o
   1 -12  10       80.31       88.25      1.65 o
   2 -12  10        2.76        3.05      0.62 o
   3 -12  10       58.04       64.96      1.49 o
   4 -12  10        2.20        2.19      0.47 o
   5 -12  10       15.73       17.79      0.87 o
  -5 -11  10        4.89        4.09      0.72 o
  -4 -11  10       67.99       67.87      1.87 o
  -3 -11  10      381.10      382.01      5.44 o
  -2 -11  10        0.56        0.61      0.32 o
  -1 -11  10       10.67        9.79      0.69 o
   0 -11  10       13.36       10.01      0.67 o
   1 -11  10        0.08        0.26      0.40 o
   2 -11  10      139.58      139.39      2.58 o
   3 -11  10       24.33       29.97      1.02 o
   4 -11  10       18.24       23.56      0.92 o
   5 -11  10        8.36        9.12      0.54 o
  -6 -10  10       45.00       46.93      1.64 o
  -5 -10  10      116.74      123.91      3.07 o
  -4 -10  10       15.16       17.35      1.17 o
  -3 -10  10        0.20        0.38      0.36 o
  -2 -10  10        4.64        5.91      0.45 o
  -1 -10  10        1.71        2.81      0.57 o
   0 -10  10      223.01      218.59      3.80 o
   1 -10  10       17.05       12.70      1.02 o
   2 -10  10        3.00        2.46      0.76 o
   3 -10  10        3.44        2.68      0.54 o
   4 -10  10       35.28       34.76      1.23 o
   5 -10  10        8.38        7.47      1.48 o
   6 -10  10       64.02       66.81      1.57 o
  -7  -9  10      126.33      138.93      3.34 o
  -6  -9  10      471.35      498.55     17.97 o
  -5  -9  10        3.89        4.43      1.50 o
  -4  -9  10       83.21       87.45      2.62 o
  -3  -9  10       66.17       72.23      1.40 o
  -2  -9  10       97.37       98.03      1.55 o
  -1  -9  10        4.14        4.55      0.57 o
   0  -9  10      131.97      145.31      2.55 o
   1  -9  10       79.66       77.45      1.65 o
   2  -9  10        1.13        3.26      0.59 o
   3  -9  10       56.89       62.54      1.46 o
   4  -9  10        3.88        3.07      0.52 o
   5  -9  10       99.95      110.23      1.82 o
   6  -9  10        4.18        4.41      0.69 o
   7  -9  10        0.05        0.42      0.68 o
  -8  -8  10       73.64       75.10      1.84 o
  -7  -8  10      130.20      139.04      4.71 o
  -6  -8  10      102.79      101.89      2.06 o
  -5  -8  10       16.89       17.03      1.93 o
  -4  -8  10      457.38      457.69     13.46 o
  -3  -8  10      553.78      545.78      8.55 o
  -2  -8  10      149.94      152.43      2.33 o
  -1  -8  10      133.85      130.23      1.94 o
   0  -8  10       26.02       29.89      1.84 o
   1  -8  10      170.82      183.47      3.17 o
   2  -8  10       92.42       83.83      1.85 o
   3  -8  10       21.47       14.88      0.80 o
   4  -8  10       46.95       40.12      1.09 o
   5  -8  10        3.23        2.19      0.41 o
   6  -8  10       25.53       25.67      0.55 o
   7  -8  10       32.03       31.64      0.78 o
  -9  -7  10       38.84       43.36      1.24 o
  -8  -7  10       81.58       81.42      2.12 o
  -7  -7  10      534.64      559.24     11.76 o
  -6  -7  10      508.37      509.87      9.65 o
  -5  -7  10      246.29      238.48      5.19 o
  -4  -7  10      425.35      385.96      7.91 o
  -3  -7  10        2.47        2.26      0.58 o
  -2  -7  10      324.49      322.50      4.64 o
  -1  -7  10        8.18        7.79      0.68 o
   0  -7  10        1.55        2.38      0.48 o
   1  -7  10      180.41      172.52      2.82 o
   2  -7  10      158.57      173.62      2.86 o
   3  -7  10      181.34      196.86      3.12 o
   4  -7  10       12.41        7.89      0.59 o
   5  -7  10       61.52       55.69      1.07 o
   6  -7  10       48.01       52.40      0.96 o
   7  -7  10        0.54        0.42      0.86 o
  -9  -6  10      183.80      179.97      3.28 o
  -8  -6  10       10.71       11.76      0.88 o
  -7  -6  10       25.04       24.83      1.18 o
  -6  -6  10      397.10      395.81      7.73 o
  -5  -6  10       41.80       40.17      1.41 o
  -4  -6  10        0.87        1.04      0.88 o
  -3  -6  10       10.90       10.07      1.22 o
  -2  -6  10      364.47      330.03      4.64 o
  -1  -6  10       96.00       94.67      1.48 o
   0  -6  10      190.12      191.09      3.09 o
   1  -6  10      551.99      551.46      8.71 o
   2  -6  10      430.50      402.27      6.26 o
   3  -6  10        0.46        0.47      0.36 o
   4  -6  10       10.20        9.72      0.63 o
   5  -6  10       20.18       17.30      0.58 o
   6  -6  10        3.86        1.35      0.76 o
   7  -6  10       93.97      101.54      3.16 o
 -10  -5  10      243.03      258.73      6.31 o
  -9  -5  10        0.71        0.97      0.52 o
  -8  -5  10        5.30        6.55      1.03 o
  -7  -5  10      110.73      101.05      3.10 o
  -6  -5  10        4.21        4.86      0.74 o
  -5  -5  10     1055.86      983.59     26.87 o
  -4  -5  10        9.33        9.21      0.70 o
  -3  -5  10     1000.93      945.81     15.46 o
  -2  -5  10     1564.36     1488.79     24.22 o
  -1  -5  10       22.69       24.93      0.74 o
   0  -5  10      377.32      369.59      5.02 o
   1  -5  10      248.23      255.64      3.50 o
   2  -5  10      493.09      477.54      7.83 o
   3  -5  10       40.37       47.05      1.08 o
   4  -5  10       28.77       31.78      0.95 o
   5  -5  10       59.95       62.64      1.61 o
   6  -5  10        0.42        0.20      0.34 o
   7  -5  10       21.60       22.47      1.30 o
 -10  -4  10        0.46        0.36      0.36 o
  -9  -4  10       11.28       12.48      0.98 o
  -8  -4  10       65.81       60.34      2.06 o
  -7  -4  10      238.39      228.72      4.78 o
  -6  -4  10      528.98      479.80      9.34 o
  -5  -4  10      311.71      260.64      4.62 o
  -4  -4  10       46.40       50.39      1.42 o
  -3  -4  10        0.06        0.84      0.31 o
  -2  -4  10        2.50        3.25      0.61 o
  -1  -4  10       69.00       73.27      2.37 o
   0  -4  10      988.36      941.57     18.45 o
   1  -4  10       62.39       52.46      1.22 o
   2  -4  10        0.03        0.91      0.43 o
   3  -4  10       13.45       14.64      0.57 o
   4  -4  10       20.07       19.16      0.59 o
   5  -4  10       14.05       14.36      0.86 o
   6  -4  10        1.47        1.20      0.42 o
   7  -4  10       52.09       47.52      1.50 o
 -11  -3  10        1.01        0.31      0.59 o
 -10  -3  10      318.17      319.66      8.94 o
  -9  -3  10       30.95       31.52      1.38 o
  -8  -3  10      411.86      400.03     14.27 o
  -7  -3  10      132.94      122.36      3.63 o
  -6  -3  10      240.40      229.31      6.81 o
  -5  -3  10       26.75       30.26      0.90 o
  -4  -3  10      404.42      364.34      7.89 o
  -3  -3  10      193.11      185.64      7.31 o
  -2  -3  10      338.58      289.21     13.00 o
  -1  -3  10      687.87      641.26     17.40 o
   0  -3  10     1133.10     1087.84     25.22 o
   1  -3  10       51.43       49.72      1.22 o
   2  -3  10      244.72      214.12      5.14 o
   3  -3  10       62.84       61.56      1.46 o
   4  -3  10       36.81       31.67      0.90 o
   5  -3  10        5.17        3.41      0.43 o
   6  -3  10        3.05        2.72      0.50 o
   7  -3  10       11.95       15.90      0.94 o
 -11  -2  10       44.71       42.59      1.46 o
 -10  -2  10       30.97       29.27      1.88 o
  -9  -2  10       29.54       27.47      1.03 o
  -8  -2  10       11.73       10.18      0.74 o
  -7  -2  10        1.44        2.04      1.61 o
  -6  -2  10      291.12      234.94      7.26 o
  -5  -2  10        0.24        0.88      1.08 o
  -4  -2  10       36.36       40.74      1.37 o
  -3  -2  10      364.94      315.42     12.79 o
  -2  -2  10      276.40      244.21      6.68 o
  -1  -2  10       16.30       13.58      0.86 o
   0  -2  10       55.77       63.56      1.93 o
   1  -2  10        4.65        9.32      4.03 o
   2  -2  10     1742.42     1653.58     29.45 o
   3  -2  10       20.12       16.21      0.71 o
   4  -2  10       29.19       24.99      1.00 o
   5  -2  10        6.61        6.55      0.51 o
   6  -2  10        6.29        4.77      0.67 o
   7  -2  10       13.92       15.65      0.88 o
 -11  -1  10      112.32      127.80      4.17 o
 -10  -1  10       32.81       30.98      1.86 o
  -9  -1  10        4.60        3.79      1.05 o
  -8  -1  10      190.38      145.77      8.64 o
  -7  -1  10      403.07      337.70     11.04 o
  -6  -1  10       18.33       17.53      0.93 o
  -5  -1  10       69.72       57.57      2.22 o
  -4  -1  10       10.09        8.65      1.00 o
  -3  -1  10      235.97      196.21      3.09 o
  -2  -1  10      502.82      472.01      7.32 o
  -1  -1  10       19.93       19.37      0.95 o
   0  -1  10      106.93       93.39      1.88 o
   1  -1  10      365.94      339.39      8.65 o
   2  -1  10      692.16      668.64      9.85 o
   3  -1  10       75.28       63.06      1.77 o
   4  -1  10       17.57       17.33      0.75 o
   5  -1  10        6.57        7.23      0.76 o
   6  -1  10       30.64       30.85      0.80 o
 -11   0  10      148.87      151.96      4.62 o
 -10   0  10       40.94       46.48      1.59 o
  -9   0  10      285.19      269.12      6.54 o
  -8   0  10       90.04       72.98      2.90 o
  -7   0  10      154.83      159.63      3.69 o
  -6   0  10     1490.06     1338.14     36.18 o
  -5   0  10        2.59        3.15      0.66 o
  -4   0  10      142.01      138.83      2.93 o
  -3   0  10      850.06      831.13     13.90 o
  -2   0  10       71.40       62.53      1.66 o
  -1   0  10       96.89       92.68      2.22 o
   0   0  10       90.16       88.19      2.27 o
   1   0  10      237.61      234.60      8.27 o
   2   0  10      726.96      662.94     16.24 o
   3   0  10        6.61        8.23      0.66 o
   4   0  10      203.33      197.20      3.98 o
   5   0  10       12.01       12.24      0.61 o
   6   0  10        2.01        2.06      0.48 o
 -11   1  10       36.75       43.94      2.74 o
 -10   1  10       44.89       43.81      1.71 o
  -9   1  10      587.60      522.05     13.86 o
  -8   1  10       56.22       57.93      4.06 o
  -7   1  10       58.13       52.69      2.27 o
  -6   1  10      219.74      185.63      3.71 o
  -5   1  10        7.07        3.56      0.87 o
  -4   1  10      736.76      734.22     14.28 o
  -3   1  10      340.50      317.26      4.99 o
  -2   1  10       10.60       10.21      0.96 o
  -1   1  10      309.36      320.50      4.38 o
   0   1  10      182.28      182.02      2.99 o
   1   1  10      383.64      354.49      7.23 o
   2   1  10       48.08       53.12      1.63 o
   3   1  10      388.47      375.39      5.82 o
   4   1  10       83.64       86.30      2.78 o
   5   1  10        2.14        2.56      0.48 o
 -11   2  10       33.81       42.00      1.56 o
 -10   2  10      153.39      151.64      4.68 o
  -9   2  10      115.58       98.25      3.59 o
  -8   2  10      130.03      126.77      5.75 o
  -7   2  10       48.04       54.48      4.50 o
  -6   2  10      109.57       97.13      3.04 o
  -5   2  10        2.60        9.04      2.27 o
  -4   2  10     1701.66     1610.29     43.64 o
  -3   2  10       31.85       28.51      1.19 o
  -2   2  10       37.77       38.62      0.97 o
  -1   2  10       23.35       21.96      0.77 o
   0   2  10      143.16      149.51      2.41 o
   1   2  10      172.91      163.13      6.06 o
   2   2  10      412.05      376.71      6.98 o
   3   2  10        1.14        1.44      0.57 o
   4   2  10      101.24      105.05      1.99 o
   5   2  10        6.71        5.67      0.54 o
 -11   3  10       29.82       36.37      1.11 o
 -10   3  10        0.34        1.15      0.92 o
  -9   3  10       35.06       33.40      3.27 o
  -8   3  10       98.47       92.78      3.88 o
  -7   3  10      155.32      138.47      5.81 o
  -6   3  10       22.89       24.99      1.38 o
  -5   3  10       11.10        6.45      0.78 o
  -4   3  10       77.93       94.17      2.46 o
  -3   3  10       51.12       50.16      1.06 o
  -2   3  10        9.62       10.41      0.62 o
  -1   3  10       16.60       17.59      0.74 o
   0   3  10        3.23        2.38      0.92 o
   1   3  10      461.04      422.54     11.38 o
   2   3  10       24.42       24.37      2.25 o
   3   3  10        2.90        2.65      0.87 o
   4   3  10        4.05        3.92      0.49 o
 -10   4  10      188.87      149.07      4.66 o
  -9   4  10       11.40        7.87      1.07 o
  -8   4  10       16.47       17.36      1.13 o
  -7   4  10       26.24       25.04      0.97 o
  -6   4  10        0.60        0.83      0.46 o
  -5   4  10      235.58      237.35     10.56 o
  -4   4  10      187.04      196.72      5.06 o
  -3   4  10       32.98       30.15      0.92 o
  -2   4  10      455.36      457.43     10.48 o
  -1   4  10        2.85        6.39      0.63 o
   0   4  10        3.19        4.82      0.64 o
   1   4  10      130.35      136.60      3.64 o
   2   4  10       26.85       29.94      1.48 o
   3   4  10       72.51       73.53      1.71 o
   4   4  10       98.08      104.64      1.93 o
 -10   5  10        8.55       11.92      1.10 o
  -9   5  10        1.28        1.77      0.52 o
  -8   5  10        4.05        3.01      0.68 o
  -7   5  10       35.96       37.34      1.95 o
  -6   5  10       39.31       34.28      1.43 o
  -5   5  10        9.71        7.60      0.84 o
  -4   5  10       74.79       71.72      2.25 o
  -3   5  10       12.51       12.74      0.67 o
  -2   5  10       43.57       44.99      1.40 o
  -1   5  10       36.88       30.79      1.04 o
   0   5  10        8.51        8.51      0.57 o
   1   5  10        7.66        8.59      0.83 o
   2   5  10        0.32        0.46      0.41 o
   3   5  10       35.80       37.88      1.15 o
 -10   6  10       22.10       15.68      0.90 o
  -9   6  10       63.39       72.01      6.75 o
  -8   6  10        0.85        1.87      0.62 o
  -7   6  10      245.09      236.04     21.51 o
  -6   6  10        6.17        7.78      1.30 o
  -5   6  10        2.68        3.06      0.57 o
  -4   6  10        3.17        2.78      0.48 o
  -3   6  10      143.92      136.49      4.89 o
  -2   6  10       54.63       53.23      2.99 o
  -1   6  10       99.08       94.98      4.21 o
   0   6  10       90.19       85.58      3.54 o
   1   6  10        1.20        0.72      0.40 o
   2   6  10        2.17        2.14      0.52 o
  -9   7  10        0.36        0.30      0.40 o
  -8   7  10        0.01        0.28      0.47 o
  -7   7  10       51.07       47.31      4.06 o
  -6   7  10       44.25       42.17      1.57 o
  -5   7  10       22.60       26.24      1.06 o
  -4   7  10       88.19       92.54      1.77 o
  -3   7  10        8.85        9.04      0.67 o
  -2   7  10      101.23       97.98      1.86 o
  -1   7  10        1.91        1.17      0.37 o
   0   7  10        5.22        5.08      0.45 o
   1   7  10        1.68        1.01      0.53 o
  -9   8  10       24.34       25.31      1.57 o
  -8   8  10      107.02      107.93     12.96 o
  -7   8  10      126.94      140.93      7.16 o
  -6   8  10        3.74        2.17      0.46 o
  -5   8  10       11.81       13.57      0.80 o
  -4   8  10       91.39       93.11      2.44 o
  -3   8  10       81.83       82.34      1.76 o
  -2   8  10       93.93       86.81      2.26 o
  -1   8  10        3.51        3.65      0.48 o
  -7   9  10       34.62       32.52      4.76 o
  -6   9  10       39.51       40.97      1.92 o
  -5   9  10       28.57       30.72      1.00 o
  -4   9  10       21.03       20.45      1.05 o
  -3   9  10       15.59       17.21      0.95 o
  -3 -12  11       29.84       39.40      1.99 o
  -2 -12  11       51.40       51.09      1.69 o
  -1 -12  11       63.84       66.76      1.19 o
   0 -12  11        8.98        5.96      0.47 o
   1 -12  11       24.01       26.67      0.89 o
   2 -12  11       30.55       40.18      1.18 o
   3 -12  11        0.06        0.51      0.39 o
  -5 -11  11      260.82      303.25      5.79 o
  -4 -11  11       61.32       70.04      1.83 o
  -3 -11  11       63.85       65.09      1.88 o
  -2 -11  11        3.10        2.11      0.48 o
  -1 -11  11       31.92       32.11      0.88 o
   0 -11  11       97.89      105.06      1.77 o
   1 -11  11       25.15       29.18      1.10 o
   2 -11  11       66.87       67.50      1.67 o
   3 -11  11       15.39       15.57      0.78 o
   4 -11  11        0.44        0.30      0.38 o
  -6 -10  11        0.91        0.97      0.55 o
  -5 -10  11       84.64       94.91      2.40 o
  -4 -10  11      222.00      233.24      4.88 o
  -3 -10  11        9.20       11.47      0.75 o
  -2 -10  11       42.48       39.99      0.76 o
  -1 -10  11       14.37       17.32      0.73 o
   0 -10  11        8.25        4.96      0.53 o
   1 -10  11      148.65      147.14      2.42 o
   2 -10  11       17.60       17.28      0.95 o
   3 -10  11        5.28        6.15      0.65 o
   4 -10  11       48.02       52.96      1.14 o
   5 -10  11        0.00        0.43      0.27 o
  -7  -9  11        2.24        1.87      0.61 o
  -6  -9  11        0.82        0.57      0.71 o
  -5  -9  11        5.81        6.35      1.07 o
  -4  -9  11        0.49        0.68      0.74 o
  -3  -9  11       88.90       94.34      1.54 o
  -2  -9  11      248.98      247.07      3.70 o
  -1  -9  11      121.48      109.98      2.07 o
   0  -9  11       25.46       26.38      0.95 o
   1  -9  11        0.38        0.71      0.41 o
   2  -9  11       53.91       68.63      1.47 o
   3  -9  11      334.27      343.02      5.30 o
   4  -9  11       28.86       34.56      0.93 o
   5  -9  11       13.66       11.76      0.57 o
  -8  -8  11        1.04        1.71      0.72 o
  -7  -8  11       53.12       58.76      1.94 o
  -6  -8  11      125.18      129.01      3.24 o
  -5  -8  11       35.18       33.49      2.32 o
  -4  -8  11        7.70       11.13      1.33 o
  -3  -8  11        0.10        0.44      0.34 o
  -2  -8  11        6.58        7.21      0.63 o
  -1  -8  11        1.21        2.90      1.00 o
   0  -8  11        5.12        7.94      0.58 o
   1  -8  11        6.34        7.97      0.92 o
   2  -8  11       31.31       26.06      1.02 o
   3  -8  11       92.08       86.56      1.62 o
   4  -8  11       23.03       30.70      0.86 o
   5  -8  11        1.27        0.53      0.27 o
   6  -8  11        1.82        1.93      0.82 o
  -8  -7  11       55.13       54.73      1.79 o
  -7  -7  11       81.33       79.93      2.52 o
  -6  -7  11      154.69      162.88      3.21 o
  -5  -7  11     1098.70     1146.74     24.42 o
  -4  -7  11      175.42      172.09      2.74 o
  -3  -7  11       30.95       36.48      1.10 o
  -2  -7  11       19.31       18.50      0.92 o
  -1  -7  11        6.08        4.28      1.91 o
   0  -7  11      208.67      217.77      3.45 o
   1  -7  11      339.28      320.62      5.19 o
   2  -7  11        6.05        5.78      0.64 o
   3  -7  11       66.33       55.59      1.21 o
   4  -7  11        2.41        4.78      0.58 o
   5  -7  11        0.84        0.26      0.23 o
   6  -7  11       30.76       29.06      2.07 o
  -9  -6  11       16.80       23.38      0.86 o
  -8  -6  11      253.58      278.14      7.21 o
  -7  -6  11       65.50       66.54      1.99 o
  -6  -6  11        3.74        4.57      0.68 o
  -5  -6  11     1751.00     1739.51     47.57 o
  -4  -6  11      844.96      797.62     14.15 o
  -3  -6  11       62.06       70.06      1.24 o
  -2  -6  11       19.67       19.46      0.67 o
  -1  -6  11       32.56       30.35      1.07 o
   0  -6  11      287.15      293.17      7.58 o
   1  -6  11       28.10       24.81      0.94 o
   2  -6  11      434.56      440.40      8.11 o
   3  -6  11      160.66      153.62      3.18 o
   4  -6  11      120.21      105.28      2.05 o
   5  -6  11       52.79       52.24      0.92 o
   6  -6  11        5.46        3.96      0.45 o
 -10  -5  11       17.39       18.20      0.96 o
  -9  -5  11      369.97      405.91     12.64 o
  -8  -5  11       21.37       24.20      1.09 o
  -7  -5  11        0.68        0.32      0.45 o
  -6  -5  11       24.75       22.47      1.19 o
  -5  -5  11      638.62      635.43     19.75 o
  -4  -5  11       45.95       44.96      1.13 o
  -3  -5  11      920.50      873.58     12.68 o
  -2  -5  11       27.53       24.98      0.81 o
  -1  -5  11       39.55       34.14      1.25 o
   0  -5  11        2.71        6.25      1.22 o
   1  -5  11       10.33       13.06      0.75 o
   2  -5  11      444.60      427.36      8.23 o
   3  -5  11       36.64       47.28      1.47 o
   4  -5  11       18.49       18.79      0.63 o
   5  -5  11       79.97       85.39      1.61 o
   6  -5  11       52.33       58.18      1.39 o
 -10  -4  11        0.00       -0.07      0.31 o
  -9  -4  11       35.81       36.45      1.80 o
  -8  -4  11       10.55       15.15      1.64 o
  -7  -4  11      180.40      173.83      6.28 o
  -6  -4  11      260.92      269.91      6.74 o
  -5  -4  11       10.64       14.37      2.16 o
  -4  -4  11      473.74      457.62      8.58 o
  -3  -4  11      515.97      520.68     10.64 o
  -2  -4  11      522.30      475.71      9.48 o
  -1  -4  11      328.04      329.96      7.19 o
   0  -4  11      692.92      649.82     12.49 o
   1  -4  11      193.53      191.43      3.17 o
   2  -4  11      130.44      120.34      2.14 o
   3  -4  11      121.04      119.77      1.67 o
   4  -4  11        0.79        1.04      0.32 o
   5  -4  11       62.62       59.61      1.42 o
   6  -4  11       57.25       51.44      2.36 o
 -10  -3  11       35.00       42.97      2.29 o
  -9  -3  11      110.96      106.74      4.51 o
  -8  -3  11        4.37        5.94      1.20 o
  -7  -3  11      452.91      427.84     10.66 o
  -6  -3  11      580.89      529.76     12.80 o
  -5  -3  11        1.57        1.50      0.86 o
  -4  -3  11      199.26      201.81      9.51 o
  -3  -3  11      772.46      748.62     25.35 o
  -2  -3  11      108.96       99.56      4.53 o
  -1  -3  11     3008.34     2996.79     76.85 o
   0  -3  11       14.32       15.68      1.08 o
   1  -3  11      105.33      105.14      2.91 o
   2  -3  11      565.40      522.93      9.91 o
   3  -3  11       80.02       92.74      4.85 o
   4  -3  11      209.26      209.79      3.14 o
   5  -3  11       11.55       13.69      0.67 o
   6  -3  11        0.08        0.42      0.40 o
 -11  -2  11       49.33       57.33      2.46 o
 -10  -2  11       65.73       63.57      2.83 o
  -9  -2  11      210.92      208.39     13.89 o
  -8  -2  11       12.32        9.64      1.33 o
  -7  -2  11       49.18       41.78      2.20 o
  -6  -2  11      281.81      235.63      4.58 o
  -5  -2  11       11.37        8.82      3.02 o
  -4  -2  11       48.71       49.80      8.10 o
  -3  -2  11       26.11       20.58      1.15 o
  -2  -2  11      384.65      335.25      7.97 o
  -1  -2  11        9.05       10.74      0.68 o
   0  -2  11       27.91       27.79      1.38 o
   1  -2  11      154.20      149.71      3.85 o
   2  -2  11        1.20        1.94      0.46 o
   3  -2  11       31.66       30.50      0.72 o
   4  -2  11       63.35       63.40      1.29 o
   5  -2  11        0.05       -0.05      0.24 o
   6  -2  11        0.06        0.37      0.43 o
 -11  -1  11      108.60      110.82      3.60 o
 -10  -1  11        5.79        3.00      2.32 o
  -9  -1  11      252.39      259.04      6.57 o
  -8  -1  11        2.45        9.30      6.92 o
  -7  -1  11      215.68      181.58      6.37 o
  -6  -1  11      617.04      572.53     14.31 o
  -5  -1  11      118.58      112.41      2.56 o
  -4  -1  11       26.52       26.53      1.34 o
  -3  -1  11      114.96      114.37      4.21 o
  -2  -1  11      529.11      470.41     12.37 o
  -1  -1  11      249.92      229.35      8.43 o
   0  -1  11      500.99      477.39     17.30 o
   1  -1  11     1006.70      991.92     18.27 o
   2  -1  11      463.58      416.38      6.58 o
   3  -1  11       18.32       15.68      0.69 o
   4  -1  11       74.56       80.06      1.61 o
   5  -1  11        8.23       12.78      0.57 o
 -11   0  11       53.56       61.21      2.30 o
 -10   0  11       19.39       18.44      1.40 o
  -9   0  11      219.74      209.42      5.24 o
  -8   0  11      301.89      269.06      6.58 o
  -7   0  11       91.77       85.23      2.08 o
  -6   0  11      153.07      144.42      4.28 o
  -5   0  11       12.53       12.83      0.95 o
  -4   0  11       91.79      105.17      2.47 o
  -3   0  11      283.72      272.72      4.35 o
  -2   0  11       78.03       78.89      2.00 o
  -1   0  11      106.57       97.79      3.04 o
   0   0  11       97.60       86.98      1.96 o
   1   0  11      304.77      278.39      4.72 o
   2   0  11      244.70      249.87      4.32 o
   3   0  11        2.75        3.24      0.64 o
   4   0  11       17.72       19.34      0.75 o
   5   0  11       27.48       26.39      0.64 o
 -11   1  11      153.49      179.30      4.77 o
 -10   1  11       54.03       40.09      1.63 o
  -9   1  11        3.49        4.15      1.44 o
  -8   1  11       20.36       26.93      1.47 o
  -7   1  11      270.26      224.57      5.51 o
  -6   1  11       94.06       68.98      3.15 o
  -5   1  11       24.77       17.50      1.06 o
  -4   1  11      537.03      498.53      9.52 o
  -3   1  11      469.19      446.08      7.07 o
  -2   1  11       23.82       22.08      1.11 o
  -1   1  11       22.93       23.93      1.05 o
   0   1  11       10.81       10.34      1.19 o
   1   1  11      244.50      228.00      3.95 o
   2   1  11        4.06        3.89      0.64 o
   3   1  11      393.14      398.21      8.94 o
   4   1  11      130.84      133.13      2.17 o
 -10   2  11        0.17        0.25      0.67 o
  -9   2  11       13.87       14.10      1.37 o
  -8   2  11       67.75       55.63      1.50 o
  -7   2  11       50.69       49.03      1.88 o
  -6   2  11      216.16      192.05      4.57 o
  -5   2  11      163.39      150.13      3.27 o
  -4   2  11      132.19      121.69      3.13 o
  -3   2  11        4.36        1.60      0.46 o
  -2   2  11       43.47       41.30      1.18 o
  -1   2  11      143.32      139.59      2.16 o
   0   2  11      146.08      140.55      2.65 o
   1   2  11      226.35      205.42      3.75 o
   2   2  11      117.00      109.23      2.51 o
   3   2  11        2.94        3.17      0.56 o
   4   2  11       26.53       32.95      1.13 o
 -10   3  11       60.31       58.99      1.53 o
  -9   3  11       30.83       28.95      1.13 o
  -8   3  11       12.73       12.66      1.35 o
  -7   3  11       73.82       68.92      3.69 o
  -6   3  11       11.27       13.26      1.03 o
  -5   3  11     1112.24     1065.18     36.67 o
  -4   3  11      383.80      341.76      6.53 o
  -3   3  11       75.68       63.80      1.70 o
  -2   3  11        5.91        6.99      0.99 o
  -1   3  11        2.42        1.13      0.38 o
   0   3  11      421.51      398.03      7.12 o
   1   3  11       17.04       15.04      0.89 o
   2   3  11       11.13        8.91      0.73 o
   3   3  11      140.18      148.49      2.68 o
 -10   4  11        7.65        0.04      0.70 o
  -9   4  11       73.56       76.51      4.87 o
  -8   4  11       15.53       12.19      0.63 o
  -7   4  11       12.76       12.98      0.77 o
  -6   4  11      117.39      116.54      3.63 o
  -5   4  11      105.18       97.37      4.11 o
  -4   4  11      697.49      665.60     25.41 o
  -3   4  11       26.86       34.57      1.21 o
  -2   4  11       70.62       72.28      1.33 o
  -1   4  11        0.44        0.95      0.45 o
   0   4  11      185.46      171.08      2.97 o
   1   4  11       17.38       13.98      0.82 o
   2   4  11        0.13        0.32      0.38 o
 -10   5  11       71.36       61.63      2.39 o
  -9   5  11      153.52      141.50      5.88 o
  -8   5  11       54.63       51.73      5.10 o
  -7   5  11        0.08        0.08      0.56 o
  -6   5  11       92.27       85.45      5.03 o
  -5   5  11        1.11        2.37      0.71 o
  -4   5  11       66.24       69.54      2.86 o
  -3   5  11      198.85      179.24      5.91 o
  -2   5  11       39.03       39.09      1.08 o
  -1   5  11       64.57       59.24      1.25 o
   0   5  11       16.50       22.25      0.91 o
   1   5  11       30.74       37.05      1.19 o
  -9   6  11       32.12       32.12      2.43 o
  -8   6  11        0.30        0.88      0.56 o
  -7   6  11       85.94       94.33      5.46 o
  -6   6  11        8.22        7.58      1.23 o
  -5   6  11       73.99       74.81      2.59 o
  -4   6  11      108.79      107.50      4.89 o
  -3   6  11       38.47       31.37      1.37 o
  -2   6  11        2.47        1.53      0.40 o
  -1   6  11        2.35        0.62      0.32 o
   0   6  11       55.47       63.03      4.03 o
  -8   7  11        0.60        0.28      0.42 o
  -7   7  11       47.48       50.17      2.81 o
  -6   7  11       50.99       53.95      2.36 o
  -5   7  11       26.90       26.02      0.91 o
  -4   7  11       94.78       91.15      2.18 o
  -3   7  11        0.36        0.13      0.47 o
  -2   7  11        4.73        3.28      0.64 o
  -1   7  11       40.77       44.83      1.34 o
  -6   8  11        5.77        5.89      3.78 o
  -5   8  11        5.45        6.09      1.22 o
  -4   8  11       31.94       29.42      1.66 o
  -3 -11  12      153.66      159.23      4.61 o
  -2 -11  12       30.20       28.72      0.99 o
  -1 -11  12        0.33        0.32      0.25 o
   0 -11  12        0.08        0.12      0.26 o
   1 -11  12        2.32        0.53      0.33 o
   2 -11  12      133.13      149.24      2.41 o
   3 -11  12        4.81        4.54      0.73 o
  -5 -10  12       64.17       79.43      1.99 o
  -4 -10  12      138.75      158.21      4.12 o
  -3 -10  12       94.99       96.45      2.02 o
  -2 -10  12       37.29       41.37      1.02 o
  -1 -10  12       17.08       20.36      0.62 o
   0 -10  12       25.84       25.10      0.84 o
   1 -10  12       39.99       51.56      1.19 o
   2 -10  12      296.17      344.54      4.90 o
   3 -10  12      200.51      235.80      3.42 o
   4 -10  12       25.75       29.29      0.84 o
  -6  -9  12       23.86       21.81      1.21 o
  -5  -9  12      126.35      141.52      3.07 o
  -4  -9  12       14.66       17.73      1.20 o
  -3  -9  12       87.27       88.73      1.44 o
  -2  -9  12        3.05        2.11      0.87 o
  -1  -9  12       16.09       14.73      0.91 o
   0  -9  12        5.18        5.54      0.54 o
   1  -9  12       31.09       31.42      0.97 o
   2  -9  12       52.83       50.13      1.16 o
   3  -9  12       50.31       51.43      1.07 o
   4  -9  12       83.01       79.65      2.29 o
  -7  -8  12       63.85       80.51      3.42 o
  -6  -8  12        0.77        0.73      0.53 o
  -5  -8  12      238.26      265.31      5.91 o
  -4  -8  12      227.26      247.92      5.46 o
  -3  -8  12      207.37      221.31      3.44 o
  -2  -8  12        1.51        3.31      1.38 o
  -1  -8  12        4.24        5.76      0.65 o
   0  -8  12      139.71      142.33      2.43 o
   1  -8  12       23.43       15.03      0.84 o
   2  -8  12       49.39       47.60      1.14 o
   3  -8  12        0.26        0.47      0.30 o
   4  -8  12       34.12       28.41      1.65 o
   5  -8  12       49.25       58.79      1.36 o
  -8  -7  12        0.19        0.35      0.30 o
  -7  -7  12       25.52       28.95      0.92 o
  -6  -7  12       94.74       93.87      2.15 o
  -5  -7  12        1.84        2.52      0.61 o
  -4  -7  12       53.16       44.32      1.07 o
  -3  -7  12       10.03       10.96      0.68 o
  -2  -7  12      109.63      120.41      2.28 o
  -1  -7  12       34.02       39.28      1.66 o
   0  -7  12        4.71        6.56      1.21 o
   1  -7  12      309.57      310.68      4.64 o
   2  -7  12       82.74      107.78      2.91 o
   3  -7  12      176.06      179.52      3.12 o
   4  -7  12       41.93       42.39      1.30 o
   5  -7  12        0.26        0.99      0.41 o
  -8  -6  12        1.07        0.78      0.39 o
  -7  -6  12        1.78        2.95      0.59 o
  -6  -6  12       34.49       29.64      2.14 o
  -5  -6  12       66.59       66.52      1.67 o
  -4  -6  12        0.07        0.36      0.34 o
  -3  -6  12       65.00       66.69      1.33 o
  -2  -6  12      270.38      287.71      4.43 o
  -1  -6  12       39.13       39.09      2.05 o
   0  -6  12       17.81       10.82      1.39 o
   1  -6  12       66.43       60.23      2.19 o
   2  -6  12       42.63       43.44      1.41 o
   3  -6  12       63.66       78.27      1.64 o
   4  -6  12       43.56       42.33      1.02 o
   5  -6  12       24.19       25.46      0.92 o
  -9  -5  12       17.33       16.15      1.55 o
  -8  -5  12       14.47       11.45      0.67 o
  -7  -5  12        8.34        8.02      1.15 o
  -6  -5  12       40.02       40.80      1.22 o
  -5  -5  12      313.23      319.59      6.35 o
  -4  -5  12        0.26        1.20      0.58 o
  -3  -5  12        1.31        1.55      0.63 o
  -2  -5  12       10.53       14.68      0.79 o
  -1  -5  12        0.85        1.04      0.48 o
   0  -5  12        6.27        4.30      0.62 o
   1  -5  12       72.45       76.93      1.95 o
   2  -5  12       65.75       69.08      1.53 o
   3  -5  12       36.13       32.15      1.08 o
   4  -5  12        6.08        9.54      0.62 o
   5  -5  12        0.72        1.03      0.49 o
  -9  -4  12        1.51        1.11      1.14 o
  -8  -4  12       12.58       13.92      1.44 o
  -7  -4  12      112.16      133.95      4.10 o
  -6  -4  12       55.73       62.05      2.49 o
  -5  -4  12       67.00       77.51      2.28 o
  -4  -4  12       62.60       75.00      2.42 o
  -3  -4  12       98.52       94.12      2.68 o
  -2  -4  12       11.43       10.49      0.67 o
  -1  -4  12      156.15      162.08      3.36 o
   0  -4  12       23.45       12.30      1.25 o
   1  -4  12        0.13        0.64      0.54 o
   2  -4  12        0.42        0.75      0.45 o
   3  -4  12       34.49       39.04      0.90 o
   4  -4  12       65.76       67.36      1.36 o
   5  -4  12        6.40        4.35      1.01 o
 -10  -3  12        5.06        5.91      2.48 o
  -9  -3  12      338.57      361.53     13.03 o
  -8  -3  12        0.51        1.63      0.94 o
  -7  -3  12      135.93      134.88      4.13 o
  -6  -3  12       60.74       57.80      2.22 o
  -5  -3  12        9.30       10.12      2.79 o
  -4  -3  12      311.55      293.56      7.24 o
  -3  -3  12      210.54      190.29      4.44 o
  -2  -3  12      130.63      119.52      6.42 o
  -1  -3  12      398.19      398.04      7.86 o
   0  -3  12        3.02        4.75      0.76 o
   1  -3  12       14.06       16.49      1.95 o
   2  -3  12        3.10        5.84      1.17 o
   3  -3  12        0.22        0.61      0.26 o
   4  -3  12      134.42      136.95      1.84 o
   5  -3  12       69.78       69.34      1.92 o
 -10  -2  12        2.56        3.27      0.87 o
  -9  -2  12        0.27        0.31      0.79 o
  -8  -2  12      325.85      319.15      8.00 o
  -7  -2  12      333.41      348.28      9.64 o
  -6  -2  12       46.83       47.44      1.59 o
  -5  -2  12        2.96        1.29      1.28 o
  -4  -2  12       11.94       16.03      1.14 o
  -3  -2  12      267.25      249.55      6.78 o
  -2  -2  12      940.96      919.13     35.25 o
  -1  -2  12      205.20      200.58      4.32 o
   0  -2  12      160.96      150.29      4.64 o
   1  -2  12       37.79       45.58      2.54 o
   2  -2  12       36.99       29.61      1.22 o
   3  -2  12       97.84       96.00      1.99 o
   4  -2  12       57.92       51.45      0.96 o
 -10  -1  12        6.44        5.17      0.90 o
  -9  -1  12      263.40      225.29     59.73 o
  -8  -1  12       22.65       17.43      2.11 o
  -7  -1  12        1.86        0.57      0.46 o
  -6  -1  12      203.99      205.16      4.06 o
  -5  -1  12       79.17       77.02      2.15 o
  -4  -1  12       46.05       37.67      1.61 o
  -3  -1  12      258.39      234.82     10.20 o
  -2  -1  12      427.61      404.31     11.47 o
  -1  -1  12        7.03        6.90      1.07 o
   0  -1  12        1.50        2.93      0.78 o
   1  -1  12       99.78      100.07      2.45 o
   2  -1  12      147.85      147.30      3.10 o
   3  -1  12       43.80       41.31      1.10 o
   4  -1  12       21.88       26.44      0.89 o
 -10   0  12        1.72        2.41      1.22 o
  -9   0  12        2.16        2.84      0.89 o
  -8   0  12        5.09        1.70      0.81 o
  -7   0  12       20.34       17.58      1.08 o
  -6   0  12       13.79       15.63      0.99 o
  -5   0  12        0.27        1.19      0.84 o
  -4   0  12       12.17       12.24      1.00 o
  -3   0  12        7.12        4.35      0.54 o
  -2   0  12       55.52       42.16      1.35 o
  -1   0  12        0.10        0.40      0.56 o
   0   0  12       97.94       96.62      2.96 o
   1   0  12       28.50       27.59      1.27 o
   2   0  12      133.85      119.47      3.21 o
   3   0  12        5.00        4.83      1.23 o
   4   0  12        1.06        0.10      0.31 o
 -10   1  12       60.92       65.16      2.32 o
  -9   1  12       25.10       24.77      1.41 o
  -8   1  12      116.60      110.06      2.33 o
  -7   1  12       65.32       59.10      1.57 o
  -6   1  12        8.61        9.81      2.80 o
  -5   1  12        1.46        1.46      0.75 o
  -4   1  12      164.46      166.47      3.61 o
  -3   1  12      213.89      185.48      4.59 o
  -2   1  12       73.02       75.47      2.08 o
  -1   1  12       51.97       49.25      1.76 o
   0   1  12      160.69      167.07      2.92 o
   1   1  12      113.96      104.83      2.04 o
   2   1  12       69.48       67.64      1.55 o
   3   1  12       87.74      101.71      3.20 o
 -10   2  12        2.59        1.00      0.49 o
  -9   2  12        5.03        5.38      0.88 o
  -8   2  12        0.42       -0.01      0.30 o
  -7   2  12       16.03       12.91      0.83 o
  -6   2  12        9.15        4.75      1.64 o
  -5   2  12       30.00       26.10      1.31 o
  -4   2  12       42.42       30.10      1.39 o
  -3   2  12        1.17        1.71      0.57 o
  -2   2  12       33.34       34.77      1.19 o
  -1   2  12       65.65       65.41      1.20 o
   0   2  12       13.66       11.30      1.06 o
   1   2  12        1.06        1.33      0.46 o
   2   2  12       86.41       93.61      2.39 o
   3   2  12        0.30        0.41      0.37 o
 -10   3  12        0.47        0.04      0.87 o
  -9   3  12       11.29        9.84      1.91 o
  -8   3  12       21.34       24.79      0.99 o
  -7   3  12       84.74       87.24      2.73 o
  -6   3  12        0.49        1.30      0.50 o
  -5   3  12       45.27       39.07      1.34 o
  -4   3  12        2.74        2.89      0.64 o
  -3   3  12      497.09      473.59      7.74 o
  -2   3  12       20.91       23.52      0.89 o
  -1   3  12      121.05      113.50      1.95 o
   0   3  12       76.65       82.65      1.82 o
   1   3  12       15.76       21.62      1.00 o
   2   3  12       22.38       23.52      0.82 o
  -9   4  12        1.48        1.63      1.68 o
  -8   4  12       11.84       11.49      0.76 o
  -7   4  12        7.26        5.07      0.53 o
  -6   4  12       51.31       51.61      1.83 o
  -5   4  12        0.11        0.14      0.40 o
  -4   4  12        2.17        1.55      0.64 o
  -3   4  12        0.31        0.01      0.33 o
  -2   4  12       15.15       15.19      0.60 o
  -1   4  12       83.51       80.80      1.49 o
   0   4  12        8.23       10.89      1.07 o
   1   4  12       14.14       17.00      0.79 o
  -9   5  12       11.80       13.70      2.39 o
  -8   5  12        0.68        0.89      0.53 o
  -7   5  12      214.18      223.86     15.88 o
  -6   5  12        1.87        0.99      0.34 o
  -5   5  12      103.88      104.80      6.01 o
  -4   5  12       46.06       49.04      2.13 o
  -3   5  12      235.04      226.48      3.46 o
  -2   5  12        0.40        0.44      0.28 o
  -1   5  12       47.42       39.41      1.73 o
   0   5  12        8.76        8.17      0.50 o
  -8   6  12       17.35       18.80      2.15 o
  -7   6  12        1.80        1.59      0.64 o
  -6   6  12        2.05        2.22      0.75 o
  -5   6  12        0.69        0.35      0.60 o
  -4   6  12       14.76       15.00      1.24 o
  -3   6  12        8.67        7.05      0.54 o
  -2   6  12       35.27       30.32      1.25 o
  -4 -10  13        7.16        7.78      0.81 o
  -3 -10  13      104.75      131.94      3.62 o
  -2 -10  13       19.00       21.63      0.72 o
  -1 -10  13        2.78        2.37      0.47 o
   0 -10  13       25.38       28.00      0.86 o
   1 -10  13       11.98       12.14      0.60 o
   2 -10  13        3.23        1.94      0.60 o
  -5  -9  13        3.69        2.42      0.55 o
  -4  -9  13       18.40       22.41      1.08 o
  -3  -9  13       11.37       14.78      0.54 o
  -2  -9  13        8.51        7.16      0.50 o
  -1  -9  13       17.77       18.16      0.78 o
   0  -9  13       30.54       36.15      1.87 o
   1  -9  13       50.05       57.43      1.78 o
   2  -9  13        0.26        0.17      0.28 o
   3  -9  13       49.28       46.32      1.41 o
  -6  -8  13        4.47        4.72      0.59 o
  -5  -8  13       10.40       16.66      1.07 o
  -4  -8  13      128.79      132.05      2.05 o
  -3  -8  13       15.16       16.48      0.51 o
  -2  -8  13      148.85      159.66      2.77 o
  -1  -8  13       11.96       14.81      0.66 o
   0  -8  13        0.87        0.30      0.30 o
   1  -8  13       19.83       17.16      0.67 o
   2  -8  13      114.57      118.26      3.79 o
   3  -8  13      116.70      137.64      5.50 o
  -7  -7  13        2.39        3.31      1.09 o
  -6  -7  13      105.46      107.62      2.36 o
  -5  -7  13       43.82       46.35      1.19 o
  -4  -7  13        3.79        4.91      0.60 o
  -3  -7  13       71.35       71.50      1.33 o
  -2  -7  13        1.68        0.75      0.52 o
  -1  -7  13        1.07        0.77      0.59 o
   0  -7  13       39.73       47.45      1.80 o
   1  -7  13      326.29      355.45      7.64 o
   2  -7  13      131.23      125.63      2.33 o
   3  -7  13       76.45       88.64      2.83 o
  -8  -6  13      140.92      158.41     10.38 o
  -7  -6  13        0.94        0.78      0.35 o
  -6  -6  13       78.30       78.23      3.20 o
  -5  -6  13      446.96      480.54     11.32 o
  -4  -6  13      126.75      135.58      2.73 o
  -3  -6  13        3.65        5.95      0.48 o
  -2  -6  13       28.53       30.05      1.49 o
  -1  -6  13       14.50       14.35      1.12 o
   0  -6  13      708.37      722.49     16.36 o
   1  -6  13      249.70      292.42      8.16 o
   2  -6  13      355.71      360.05      5.82 o
   3  -6  13       20.39       18.67      0.64 o
   4  -6  13        5.33        8.12      0.97 o
  -8  -5  13        8.60       13.62      1.15 o
  -7  -5  13        0.01        0.66      1.06 o
  -6  -5  13      240.96      231.38      6.02 o
  -5  -5  13        8.74        5.65      0.80 o
  -4  -5  13        9.14        8.70      0.95 o
  -3  -5  13       62.90       71.10      1.70 o
  -2  -5  13       81.50       93.11      2.62 o
  -1  -5  13      102.59      115.80      2.26 o
   0  -5  13       48.78       47.06      2.61 o
   1  -5  13       19.98       20.92      0.88 o
   2  -5  13       28.35       32.54      1.40 o
   3  -5  13        2.52        1.08      0.29 o
   4  -5  13       21.10       21.86      1.35 o
  -9  -4  13       94.74      115.18      4.83 o
  -8  -4  13      123.40      139.43      4.54 o
  -7  -4  13        5.16        5.59      1.69 o
  -6  -4  13        6.61        6.65      1.16 o
  -5  -4  13       16.24       16.97      0.99 o
  -4  -4  13       18.37       18.45      1.48 o
  -3  -4  13        2.78        3.66      0.57 o
  -2  -4  13      141.53      159.33      3.26 o
  -1  -4  13       37.16       39.78      1.54 o
   0  -4  13       32.81       27.63      1.32 o
   1  -4  13       67.93       55.98      1.96 o
   2  -4  13        1.22        2.24      0.47 o
   3  -4  13       46.76       53.39      1.99 o
   4  -4  13       29.87       29.42      2.31 o
  -9  -3  13       30.35       29.19      1.68 o
  -8  -3  13       26.02       23.79      1.66 o
  -7  -3  13      125.64      122.32      5.00 o
  -6  -3  13       29.32       25.86      1.38 o
  -5  -3  13       31.74       31.77      1.41 o
  -4  -3  13       89.87       82.06      3.93 o
  -3  -3  13        1.34        1.56      0.46 o
  -2  -3  13       64.65       66.00      2.13 o
  -1  -3  13       29.70       24.57      1.16 o
   0  -3  13      162.69      173.42      4.22 o
   1  -3  13       44.51       52.78      1.97 o
   2  -3  13       66.37       62.27      1.49 o
   3  -3  13       26.05       29.21      1.01 o
  -9  -2  13       14.89       25.38      1.61 o
  -8  -2  13        3.24        3.46      1.01 o
  -7  -2  13        3.23        1.36      0.97 o
  -6  -2  13      176.25      190.42      4.56 o
  -5  -2  13       18.18       20.68      1.28 o
  -4  -2  13        0.18       -0.04      0.48 o
  -3  -2  13       36.94       33.47      1.05 o
  -2  -2  13      149.32      155.12      2.79 o
  -1  -2  13       29.87       28.42      1.31 o
   0  -2  13       92.48      109.21      3.03 o
   1  -2  13       39.60       39.36      1.29 o
   2  -2  13      108.41      106.92      1.91 o
   3  -2  13        1.66        1.01      0.46 o
  -9  -1  13       32.40       36.67      2.49 o
  -8  -1  13        4.51        4.21      1.02 o
  -7  -1  13       44.80       42.00      1.46 o
  -6  -1  13        3.28        2.82      1.92 o
  -5  -1  13       67.69       60.57      2.43 o
  -4  -1  13       39.31       38.22      1.93 o
  -3  -1  13        7.46        4.27      0.52 o
  -2  -1  13        6.22        7.12      0.65 o
  -1  -1  13       34.03       32.30      1.58 o
   0  -1  13       14.94       16.85      1.07 o
   1  -1  13        1.22        1.52      0.61 o
   2  -1  13        0.05        0.32      0.30 o
   3  -1  13       70.20       71.59      1.75 o
  -9   0  13      171.95      190.52      5.40 o
  -8   0  13       13.57       12.54      2.52 o
  -7   0  13        0.14       -0.19      0.49 o
  -6   0  13       31.43       32.88      1.62 o
  -5   0  13       17.56       15.57      4.43 o
  -4   0  13      270.95      273.32     10.92 o
  -3   0  13       80.06       79.06      2.74 o
  -2   0  13       12.77       12.72      1.04 o
  -1   0  13       16.91       18.32      1.37 o
   0   0  13       70.94       87.39      2.71 o
   1   0  13        0.40        0.47      0.47 o
   2   0  13      227.23      245.57      6.26 o
  -9   1  13        8.98       10.75      1.68 o
  -8   1  13      106.50      113.66      3.06 o
  -7   1  13        0.49        0.98      0.55 o
  -6   1  13       64.24       63.20      1.94 o
  -5   1  13      199.43      189.48      4.67 o
  -4   1  13       93.88       86.90      3.63 o
  -3   1  13       41.72       32.73      1.10 o
  -2   1  13       14.71       13.42      0.79 o
  -1   1  13      137.13      131.47      3.24 o
   0   1  13      143.71      146.72      3.25 o
   1   1  13       34.81       28.66      1.40 o
   2   1  13       63.48       62.95      2.10 o
  -9   2  13       57.87       67.07      2.52 o
  -8   2  13       88.17       92.60      3.03 o
  -7   2  13       95.15      118.97      2.75 o
  -6   2  13      128.87      121.13      2.66 o
  -5   2  13       18.77       17.85      1.04 o
  -4   2  13       11.87       11.53      0.90 o
  -3   2  13       37.42       37.42      1.64 o
  -2   2  13       45.81       43.50      2.50 o
  -1   2  13       29.88       29.38      1.23 o
   0   2  13        1.17        1.32      0.31 o
   1   2  13        0.12        1.21      0.68 o
  -9   3  13        0.49        1.31      1.32 o
  -8   3  13      121.21      120.19      2.60 o
  -7   3  13        2.08        1.86      0.48 o
  -6   3  13       77.89       77.26      2.46 o
  -5   3  13        0.59        0.23      0.45 o
  -4   3  13       53.50       55.87      2.13 o
  -3   3  13       13.56       12.89      1.01 o
  -2   3  13        7.15        7.14      0.49 o
  -1   3  13        1.36        1.83      0.53 o
   0   3  13        0.14        0.53      0.57 o
  -8   4  13        1.59        1.16      0.93 o
  -7   4  13       50.35       49.76      1.99 o
  -6   4  13        4.07        3.03      0.85 o
  -5   4  13        0.85        4.69      0.68 o
  -4   4  13       30.27       33.23      1.28 o
  -3   4  13        8.19        7.18      1.52 o
  -2   4  13        4.19        4.81      0.65 o
  -1   4  13        6.82        8.14      0.67 o
  -7   5  13      111.92      122.87      4.73 o
  -6   5  13      169.46      177.14      7.75 o
  -5   5  13       17.63       12.35      1.18 o
  -4   5  13       53.45       53.40      2.69 o
  -3   5  13       26.40       19.19      1.09 o
  -2  -9  14        0.79        1.14      0.99 o
  -1  -9  14       38.59       58.50      1.59 o
   0  -9  14        7.83        8.50      0.88 o
  -3  -8  14       89.84       92.79      3.53 o
  -2  -8  14       43.50       65.79      1.83 o
  -1  -8  14       34.37       45.13      1.70 o
   0  -8  14        0.37        1.01      0.54 o
   1  -8  14        9.74        4.28      0.71 o
  -6  -7  14        2.34        1.35      0.75 o
  -5  -7  14       59.14       65.60      3.05 o
  -4  -7  14       79.97       79.51      2.09 o
  -3  -7  14       29.91       46.14      1.32 o
  -2  -7  14       32.60       37.08      1.37 o
  -1  -7  14        5.77        7.77      0.79 o
   0  -7  14       27.36       28.87      1.28 o
   1  -7  14       10.66        4.27      0.90 o
   2  -7  14        5.32        2.69      0.59 o
  -6  -6  14        0.05        1.18      0.53 o
  -5  -6  14       72.17       80.24      2.19 o
  -4  -6  14      151.37      162.92      3.75 o
  -3  -6  14       78.13       65.11      1.32 o
  -2  -6  14       53.92       63.39      1.92 o
  -1  -6  14       24.73       22.12      1.32 o
   0  -6  14        5.46        5.64      1.65 o
   1  -6  14       47.48       53.40      2.00 o
   2  -6  14        4.38        2.36      0.58 o
  -7  -5  14       62.84       61.44      4.19 o
  -6  -5  14       84.69       94.79      3.21 o
  -5  -5  14       47.32       55.70      1.38 o
  -4  -5  14        0.70        1.04      0.56 o
  -3  -5  14       55.14       60.44      1.36 o
  -2  -5  14       17.63       24.20      1.14 o
  -1  -5  14       45.39       49.92      1.19 o
   0  -5  14      290.23      296.48      9.68 o
   1  -5  14        6.35        9.48      1.21 o
   2  -5  14        0.35        0.71      0.58 o
  -8  -4  14       40.54       45.97      4.45 o
  -7  -4  14        5.82        2.88      0.89 o
  -6  -4  14      108.95      120.55      2.49 o
  -5  -4  14        0.55        1.71      0.53 o
  -4  -4  14        1.82        2.60      0.68 o
  -3  -4  14        9.94        7.32      0.77 o
  -2  -4  14       79.24       89.69      1.87 o
  -1  -4  14      144.27      145.70      2.86 o
   0  -4  14        3.06        1.70      0.56 o
   1  -4  14        3.31        7.51      0.64 o
   2  -4  14        1.13        0.53      0.39 o
  -8  -3  14        3.17        5.83      1.02 o
  -7  -3  14       39.63       49.94      2.18 o
  -6  -3  14        9.31        9.04      1.22 o
  -5  -3  14       48.71       60.77      1.72 o
  -4  -3  14        0.77        0.71      0.57 o
  -3  -3  14       26.45       18.86      0.90 o
  -2  -3  14       46.49       52.27      7.05 o
  -1  -3  14        1.07        2.06      0.54 o
   0  -3  14        0.01        0.50      0.48 o
   1  -3  14        0.14        0.36      0.34 o
   2  -3  14        1.36        1.03      1.30 o
  -8  -2  14       87.85       99.27      3.19 o
  -7  -2  14      165.98      180.32      3.41 o
  -6  -2  14       12.75       16.41      1.07 o
  -5  -2  14       34.99       34.99      1.49 o
  -4  -2  14       82.77      100.71      3.07 o
  -3  -2  14       15.85       12.16      0.79 o
  -2  -2  14      168.52      185.97      3.92 o
  -1  -2  14        1.84        1.86      0.59 o
   0  -2  14       65.67       75.42      1.85 o
   1  -2  14       80.31       98.54      1.94 o
  -8  -1  14      111.85      108.51      5.03 o
  -7  -1  14       40.78       44.44      1.44 o
  -6  -1  14        1.19        3.76      1.01 o
  -5  -1  14        1.06        0.56      0.62 o
  -4  -1  14       64.34       53.86      1.80 o
  -3  -1  14       21.97       18.81      0.85 o
  -2  -1  14       56.70       61.85      1.68 o
  -1  -1  14       78.04      103.00      2.57 o
   0  -1  14        2.17        1.36      0.58 o
   1  -1  14       71.72       84.43      2.08 o
  -8   0  14      162.83      178.66      4.37 o
  -7   0  14        4.05        7.59      1.71 o
  -6   0  14      320.34      358.63      7.29 o
  -5   0  14       24.63       27.95      1.56 o
  -4   0  14       14.99       12.31      1.19 o
  -3   0  14      196.65      189.82      4.99 o
  -2   0  14       36.32       49.55      1.45 o
  -1   0  14       21.88       24.32      1.06 o
   0   0  14      117.14      129.77      2.54 o
  -8   1  14       27.35       29.20      1.33 o
  -7   1  14        1.82        3.01      0.95 o
  -6   1  14        0.03        0.91      0.77 o
  -5   1  14        2.62        2.77      0.68 o
  -4   1  14       12.27       13.56      0.95 o
  -3   1  14       23.31       20.53      1.05 o
  -2   1  14       32.11       35.98      1.18 o
  -1   1  14        1.78        2.50      0.54 o
   0   1  14       77.43       86.24      2.54 o
  -7   2  14        0.18        0.43      0.45 o
  -6   2  14       28.35       28.45      1.20 o
  -5   2  14        5.82        8.88      0.80 o
  -4   2  14        6.70       11.35      2.52 o
  -3   2  14      157.11      161.75      6.09 o
  -2   2  14        2.22        1.43      0.48 o
  -1   2  14        0.19        0.29      0.39 o
  -6   3  14       10.80        8.73      0.67 o
  -5   3  14        1.55        1.97      0.80 o
  -4   3  14      103.22       90.73      2.71 o
  -3   3  14        4.91        6.20      0.87 o
  -3  -7  15        0.45        0.43      0.50 o
  -2  -7  15       46.64       65.69      2.37 o
  -4  -6  15       24.76       25.38      1.15 o
  -3  -6  15        4.57        5.43      1.54 o
  -2  -6  15       13.74       11.63      0.71 o
  -1  -6  15        0.45        1.46      0.72 o
  -5  -5  15        8.45        3.25      0.84 o
  -4  -5  15        6.23        7.18      0.60 o
  -3  -5  15       82.30      103.21      3.08 o
  -2  -5  15       27.18       33.37      1.99 o
  -1  -5  15        4.43        5.19      1.08 o
   0  -5  15       20.76       16.82      1.06 o
  -6  -4  15       36.28       44.24      2.33 o
  -5  -4  15       47.49       66.59      1.54 o
  -4  -4  15      148.35      163.39      3.21 o
  -3  -4  15       10.98        5.99      0.68 o
  -2  -4  15        3.43        2.35      0.50 o
  -1  -4  15        7.76        7.81      0.51 o
   0  -4  15      124.20      142.46      2.91 o
  -6  -3  15        0.22        0.43      0.98 o
  -5  -3  15      117.14      138.08      2.81 o
  -4  -3  15       86.98      106.22      2.76 o
  -3  -3  15       46.24       46.26      2.42 o
  -2  -3  15       53.53       67.70      1.36 o
  -1  -3  15       12.30       14.40      0.71 o
  -6  -2  15       31.89       41.12      1.19 o
  -5  -2  15        1.05        0.94      0.59 o
  -4  -2  15       42.85       49.43      1.64 o
  -3  -2  15       66.71       90.81      2.52 o
  -2  -2  15       58.42       69.31      1.86 o
  -1  -2  15        0.79        0.34      0.34 o
  -6  -1  15      104.68      141.69      3.00 o
  -5  -1  15       23.76       30.39      1.28 o
  -4  -1  15        3.28        1.40      0.54 o
  -3  -1  15        9.61       17.08      2.60 o
  -2  -1  15       17.48       24.13      0.81 o
  -6   0  15        1.14        2.06      0.61 o
  -5   0  15       54.59       57.23      1.64 o
  -4   0  15        2.63        1.84      0.76 o
  -3   0  15       20.49       20.75      1.35 o
 
